# Supplementary material for: Melting domain size and recrystallization dynamics of ice revealed by time-resolved x-ray scattering
Source: Nat Commun. 2023 Jun 14;14:3313. doi: 10.1038/s41467-023-38551-0 (PMC10267142; doi:10.1038/s41467-023-38551-0)
Supplement: Supplementary file 2 — Source Data [file 41467_2023_38551_MOESM2_ESM.xlsx]

## Sheet: Figure1b
reference		16.8 ns		difference
q (Å-1)	I(q) (arb. units)	q (Å-1)	I(q) (arb. units)	q (Å-1)	ΔI(q) (arb. units)
0.10162	109.134	0.10162	164.704	0.10162	85.6816
0.10495	104.856	0.10495	165.486	0.10495	88.1877
0.10828	101.301	0.10828	159.993	0.10828	82.84
0.11161	92.4527	0.11161	146.746	0.11161	73.8406
0.11494	83.9149	0.11494	146.049	0.11494	79.2944
0.11827	75.9686	0.11827	133.287	0.11827	70.9101
0.1216	72.6198	0.1216	122.34	0.1216	65.1415
0.12494	63.5461	0.12494	113.282	0.12494	58.0683
0.12827	60.6407	0.12827	105.678	0.12827	56.8808
0.1316	54.889	0.1316	98.6449	0.1316	52.8387
0.13493	51.5959	0.13493	91.6632	0.13493	52.5626
0.13826	49.1268	0.13826	82.1036	0.13826	41.2737
0.14159	45.7046	0.14159	80.141	0.14159	43.4274
0.14493	41.8184	0.14493	68.0727	0.14493	35.2102
0.14826	38.9808	0.14826	70.9035	0.14826	40.5684
0.15159	38.6974	0.15159	69.1486	0.15159	40.3218
0.15492	37.8477	0.15492	58.7144	0.15492	30.8673
0.15825	35.1065	0.15825	67.0609	0.15825	40.7824
0.16158	30.0505	0.16158	63.7028	0.16158	35.5588
0.16492	29.1963	0.16492	52.2996	0.16492	23.91
0.16825	27.7818	0.16825	52.5819	0.16825	24.4009
0.17158	26.5346	0.17158	60.1732	0.17158	35.7542
0.17491	26.9802	0.17491	62.2646	0.17491	40.4034
0.17824	23.7161	0.17824	61.1685	0.17824	41.599
0.18157	23.2656	0.18157	51.7801	0.18157	31.7398
0.18491	24.543	0.18491	44.9628	0.18491	22.0705
0.18824	26.1076	0.18824	50.7341	0.18824	30.8393
0.19157	23.3468	0.19157	50.3642	0.19157	31.5527
0.1949	21.2671	0.1949	48.2437	0.1949	32.7096
0.19823	22.7582	0.19823	48.2998	0.19823	27.3166
0.20156	21.2722	0.20156	42.2654	0.20156	21.5416
0.20489	21.2015	0.20489	44.5506	0.20489	23.4385
0.20823	19.2904	0.20823	40.4449	0.20823	24.4201
0.21156	18.8818	0.21156	37.245	0.21156	20.421
0.21489	18.822	0.21489	32.2862	0.21489	15.8704
0.21822	17.8371	0.21822	36.3695	0.21822	17.932
0.22155	17.733	0.22155	34.6159	0.22155	17.721
0.22489	18.5993	0.22489	34.1236	0.22489	17.3717
0.22822	17.6812	0.22822	37.2878	0.22822	26.6467
0.23155	16.5416	0.23155	38.6464	0.23155	26.7322
0.23488	17.278	0.23488	34.1803	0.23488	18.415
0.23821	18.9237	0.23821	31.5582	0.23821	16.6218
0.24154	15.1007	0.24154	27.5445	0.24154	14.2866
0.24488	13.7877	0.24488	32.6125	0.24488	17.9412
0.24821	14.5315	0.24821	34.8344	0.24821	21.6726
0.25154	16.2958	0.25154	29.5173	0.25154	16.9862
0.25487	14.6742	0.25487	29.9083	0.25487	15.8554
0.2582	13.6226	0.2582	27.547	0.2582	15.8863
0.26153	17.1693	0.26153	27.873	0.26153	15.5584
0.26487	17.1008	0.26487	29.9432	0.26487	16.5043
0.2682	12.7961	0.2682	27.1209	0.2682	15.3142
0.27153	15.0306	0.27153	25.307	0.27153	14.9645
0.27486	13.5689	0.27486	33.6294	0.27486	20.7574
0.27819	13.7358	0.27819	36.3685	0.27819	25.2166
0.28152	15.4354	0.28152	34.8709	0.28152	21.58
0.28485	15.9682	0.28485	30.7715	0.28485	18.9195
0.28819	14.8702	0.28819	30.4111	0.28819	20.2848
0.29152	13.6943	0.29152	32.2614	0.29152	23.0767
0.29485	14.3199	0.29485	28.3818	0.29485	17.7232
0.29818	14.1614	0.29818	27.4264	0.29818	16.5739
0.30151	13.4194	0.30151	35.0481	0.30151	22.5259
0.30484	12.7253	0.30484	33.5712	0.30484	22.2636
0.30818	13.6523	0.30818	26.3428	0.30818	15.1162
0.31151	13.3121	0.31151	28.525	0.31151	17.2077
0.31484	14.1049	0.31484	31.5334	0.31484	20.3467
0.31817	14.1665	0.31817	30.1109	0.31817	17.2766
0.3215	12.9575	0.3215	29.0188	0.3215	18.206
0.32483	13.048	0.32483	28.7093	0.32483	16.2366
0.32817	13.2114	0.32817	27.7	0.32817	15.0445
0.3315	13.3695	0.3315	23.8297	0.3315	10.3193
0.33483	12.6229	0.33483	27.9907	0.33483	14.4612
0.33816	13.9237	0.33816	28.3356	0.33816	14.3048
0.34149	14.5407	0.34149	25.876	0.34149	12.7272
0.34482	12.5502	0.34482	28.2535	0.34482	14.6586
0.34815	12.3121	0.34815	24.7823	0.34815	11.4395
0.35149	12.1792	0.35149	27.3332	0.35149	15.569
0.35482	10.8028	0.35482	27.7377	0.35482	15.7013
0.35815	13.4185	0.35815	26.4589	0.35815	16.7603
0.36148	13.1933	0.36148	27.3857	0.36148	15.9482
0.36481	13.472	0.36481	25.5424	0.36481	14.7277
0.36815	13.6363	0.36815	21.4634	0.36815	11.798
0.37148	13.4873	0.37148	21.4002	0.37148	11.4778
0.37481	13.3837	0.37481	22.809	0.37481	12.2705
0.37814	12.6448	0.37814	25.4726	0.37814	16.5136
0.38147	12.5026	0.38147	26.8219	0.38147	14.8129
0.3848	14.06	0.3848	26.9495	0.3848	15.8741
0.38814	14.4347	0.38814	27.0855	0.38814	16.8105
0.39147	13.4361	0.39147	23.3581	0.39147	12.4223
0.3948	13.3857	0.3948	29.0613	0.3948	16.9794
0.39813	11.4857	0.39813	34.0757	0.39813	23.5485
0.40146	9.30871	0.40146	28.0348	0.40146	18.2508
0.40479	10.5881	0.40479	27.6463	0.40479	17.2496
0.40813	10.3799	0.40813	23.1237	0.40813	13.8793
0.41146	14.5501	0.41146	27.858	0.41146	19.2631
0.41479	15.7361	0.41479	22.891	0.41479	13.8469
0.41812	14.1026	0.41812	25.5002	0.41812	15.5269
0.42145	12.829	0.42145	24.4471	0.42145	15.1704
0.42478	11.6369	0.42478	22.2077	0.42478	10.4163
0.42811	13.7596	0.42811	23.59	0.42811	13.8997
0.43145	13.3625	0.43145	25.4491	0.43145	16.7104
0.43478	12.7157	0.43478	20.6176	0.43478	11.6395
0.43811	11.703	0.43811	24.4827	0.43811	15.4132
0.44144	11.1313	0.44144	25.4342	0.44144	16.8447
0.44477	13.4448	0.44477	28.2586	0.44477	18.6866
0.4481	12.7312	0.4481	25.9965	0.4481	17.5201
0.45144	12.1477	0.45144	23.7049	0.45144	12.3541
0.45477	11.744	0.45477	21.9361	0.45477	9.73835
0.4581	9.26893	0.4581	22.0166	0.4581	9.98865
0.46143	10.8916	0.46143	22.8678	0.46143	11.743
0.46476	12.4973	0.46476	24.2774	0.46476	13.946
0.46809	12.4515	0.46809	21.533	0.46809	9.92152
0.47143	12.4531	0.47143	29.1443	0.47143	18.1694
0.47476	14.0051	0.47476	26.7341	0.47476	16.902
0.47809	12.9217	0.47809	21.465	0.47809	9.38617
0.48142	14.323	0.48142	23.653	0.48142	12.4511
0.48475	14.9854	0.48475	27.441	0.48475	17.5843
0.48808	13.2536	0.48808	24.6754	0.48808	15.1843
0.49141	11.9541	0.49141	25.2529	0.49141	15.5032
0.49475	12.9248	0.49475	25.9475	0.49475	14.0533
0.49808	13.1489	0.49808	28.8741	0.49808	15.1557
0.50141	14.3568	0.50141	23.9307	0.50141	11.6618
0.50474	14.1123	0.50474	24.6102	0.50474	13.4019
0.50807	13.7068	0.50807	23.9796	0.50807	13.3352
0.51141	16.321	0.51141	20.818	0.51141	9.9321
0.51474	16.1292	0.51474	19.7047	0.51474	9.19646
0.51807	13.7983	0.51807	21.4573	0.51807	11.726
0.5214	13.4781	0.5214	22.9007	0.5214	12.2449
0.52473	12.49	0.52473	22.1978	0.52473	12.7184
0.52806	12.673	0.52806	21.0055	0.52806	11.8008
0.53139	12.0782	0.53139	25.6069	0.53139	15.0538
0.53473	12.4821	0.53473	23.3995	0.53473	12.9536
0.53806	11.9258	0.53806	26.3773	0.53806	16.5079
0.54139	12.8341	0.54139	27.7859	0.54139	16.5013
0.54472	13.9731	0.54472	23.8456	0.54472	12.7357
0.54805	12.7577	0.54805	24.9837	0.54805	14.0765
0.55139	14.4386	0.55139	20.9618	0.55139	8.7637
0.55472	15.7332	0.55472	24.1574	0.55472	11.4111
0.55805	13.9061	0.55805	26.4235	0.55805	14.7738
0.56138	11.8449	0.56138	22.279	0.56138	11.2352
0.56471	12.4345	0.56471	19.2416	0.56471	8.3368
0.56804	13.148	0.56804	14.8087	0.56804	4.481
0.57137	12.6493	0.57137	17.3539	0.57137	5.6312
0.57471	12.853	0.57471	21.0039	0.57471	9.25715
0.57804	13.5855	0.57804	23.3413	0.57804	12.8158
0.58137	12.1984	0.58137	18.2411	0.58137	6.30755
0.5847	13.1443	0.5847	21.4945	0.5847	10.5803
0.58803	12.871	0.58803	25.3976	0.58803	16.676
0.59136	11.9212	0.59136	22.5027	0.59136	11.4764
0.5947	11.5078	0.5947	19.9524	0.5947	8.66325
0.59803	14.0642	0.59803	23.7081	0.59803	13.9506
0.60136	14.0746	0.60136	21.923	0.60136	12.4018
0.60469	13.0524	0.60469	19.7053	0.60469	9.5202
0.60802	12.6592	0.60802	20.7212	0.60802	10.2082
0.61135	13.2237	0.61135	19.5397	0.61135	7.08744
0.61469	12.9074	0.61469	16.8352	0.61469	4.24585
0.61802	13.8001	0.61802	18.8712	0.61802	5.8227
0.62135	14.7971	0.62135	21.6183	0.62135	7.5987
0.62468	12.6623	0.62468	20.5833	0.62468	9.32729
0.62801	13.0625	0.62801	20.4302	0.62801	9.70368
0.63134	12.7481	0.63134	24.332	0.63134	13.9339
0.63467	13.6774	0.63467	21.7753	0.63467	12.8372
0.63801	13.208	0.63801	18.3251	0.63801	8.50222
0.64134	14.3584	0.64134	22.3579	0.64134	12.4618
0.64467	13.1661	0.64467	25.6676	0.64467	14.316
0.648	14.2819	0.648	21.8783	0.648	10.7015
0.65133	15.3697	0.65133	20.1818	0.65133	7.4877
0.65467	14.7397	0.65467	23.9177	0.65467	12.5548
0.658	13.5255	0.658	21.9739	0.658	11.5828
0.66133	13.2291	0.66133	27.4988	0.66133	17.3767
0.66466	13.2642	0.66466	24.0437	0.66466	14.743
0.66799	13.8382	0.66799	26.3223	0.66799	14.627
0.67132	13.3747	0.67132	23.7374	0.67132	12.0884
0.67466	13.9244	0.67466	18.3634	0.67466	8.03192
0.67799	13.8805	0.67799	18.3735	0.67799	6.9954
0.68132	13.4017	0.68132	22.53	0.68132	12.6595
0.68465	14.5955	0.68465	21.586	0.68465	11.0907
0.68798	14.7116	0.68798	18.3362	0.68798	5.47705
0.69131	14.7576	0.69131	24.5369	0.69131	13.4209
0.69464	14.6441	0.69464	22.1937	0.69464	10.9318
0.69798	13.5859	0.69798	23.2317	0.69798	11.1365
0.70131	15.3045	0.70131	24.8597	0.70131	14.1188
0.70464	16.7847	0.70464	22.2709	0.70464	9.0389
0.70797	16.0837	0.70797	26.6862	0.70797	14.2193
0.7113	14.0225	0.7113	28.68	0.7113	17.2775
0.71464	14.4901	0.71464	26.0186	0.71464	13.6901
0.71797	15.502	0.71797	22.9627	0.71797	11.017
0.7213	15.3866	0.7213	21.4639	0.7213	9.6908
0.72463	14.4838	0.72463	22.8079	0.72463	13.4039
0.72796	13.2618	0.72796	20.715	0.72796	12.3176
0.73129	15.0509	0.73129	20.2386	0.73129	10.347
0.73462	14.5326	0.73462	26.873	0.73462	15.1289
0.73796	14.0507	0.73796	22.7001	0.73796	8.8396
0.74129	16.1305	0.74129	19.6938	0.74129	4.5942
0.74462	15.9657	0.74462	20.8252	0.74462	6.1523
0.74795	15.237	0.74795	21.9841	0.74795	8.1779
0.75128	15.2007	0.75128	21.8893	0.75128	7.8306
0.75461	16.2038	0.75461	21.5736	0.75461	9.2272
0.75795	15.5355	0.75795	25.857	0.75795	14.138
0.76128	14.737	0.76128	24.6667	0.76128	13.988
0.76461	14.7532	0.76461	21.8832	0.76461	10.3249
0.76794	14.3895	0.76794	19.6235	0.76794	7.21665
0.77127	16.8048	0.77127	20.6716	0.77127	10.0888
0.7746	16.1619	0.7746	25.6974	0.7746	15.662
0.77794	16.1574	0.77794	24.3242	0.77794	9.2306
0.78127	15.5007	0.78127	21.1459	0.78127	5.2392
0.7846	15.6724	0.7846	21.5055	0.7846	8.76715
0.78793	14.0277	0.78793	27.9612	0.78793	15.0315
0.79126	15.9566	0.79126	24.5958	0.79126	11.833
0.79459	15.8575	0.79459	23.3055	0.79459	9.8016
0.79793	15.9456	0.79793	25.3284	0.79793	12.9494
0.80126	15.1735	0.80126	23.2762	0.80126	11.1583
0.80459	15.2337	0.80459	26.343	0.80459	12.0846
0.80792	15.3702	0.80792	25.602	0.80792	13.0934
0.81125	15.4178	0.81125	23.5448	0.81125	12.2463
0.81458	14.2628	0.81458	24.3777	0.81458	12.6664
0.81791	15.7498	0.81791	23.5266	0.81791	11.9315
0.82125	18.4255	0.82125	26.7871	0.82125	15.3434
0.82458	16.0608	0.82458	25.7157	0.82458	14.5545
0.82791	16.0891	0.82791	26.7536	0.82791	13.402
0.83124	15.0615	0.83124	25.4172	0.83124	10.0344
0.83457	15.1617	0.83457	25.0942	0.83457	12.2101
0.83791	16.5511	0.83791	24.3375	0.83791	13.1007
0.84124	16.102	0.84124	22.3086	0.84124	10.8251
0.84457	16.7663	0.84457	25.7725	0.84457	11.4659
0.8479	16.8016	0.8479	24.718	0.8479	12.5799
0.85123	17.6305	0.85123	20.2147	0.85123	7.8207
0.85456	16.3012	0.85456	22.6328	0.85456	10.9699
0.85789	15.4556	0.85789	29.0601	0.85789	17.9778
0.86123	14.2699	0.86123	27.7888	0.86123	15.3402
0.86456	14.9826	0.86456	28.3821	0.86456	13.7941
0.86789	16.9615	0.86789	25.6811	0.86789	12.2543
0.87122	17.4485	0.87122	22.4094	0.87122	9.9076
0.87455	17.7982	0.87455	22.6273	0.87455	9.95445
0.87788	17.8521	0.87788	20.9231	0.87788	7.53135
0.88122	18.1194	0.88122	24.8113	0.88122	11.8895
0.88455	15.5737	0.88455	27.569	0.88455	14.2867
0.88788	15.9769	0.88788	24.2079	0.88788	11.875
0.89121	15.1914	0.89121	24.0203	0.89121	10.4322
0.89454	15.7102	0.89454	20.3087	0.89454	5.72
0.89787	18.4044	0.89787	19.3776	0.89787	2.87725
0.90121	19.7053	0.90121	20.3332	0.90121	6.4744
0.90454	18.1676	0.90454	24.0433	0.90454	11.5358
0.90787	17.4686	0.90787	25.7077	0.90787	14.2783
0.9112	16.2251	0.9112	23.8425	0.9112	11.9588
0.91453	16.898	0.91453	23.988	0.91453	11.9613
0.91786	17.1568	0.91786	25.4086	0.91786	12.1551
0.9212	16.2161	0.9212	27.8295	0.9212	14.1445
0.92453	17.3769	0.92453	28.5708	0.92453	14.9842
0.92786	16.4108	0.92786	26.5648	0.92786	12.6367
0.93119	17.5937	0.93119	29.4535	0.93119	15.6652
0.93452	17.6472	0.93452	21.0618	0.93452	7.13235
0.93785	17.9513	0.93785	27.7569	0.93785	12.5216
0.94119	16.9946	0.94119	27.3421	0.94119	12.3463
0.94452	16.6122	0.94452	25.8041	0.94452	13.3604
0.94785	18.315	0.94785	31.3304	0.94785	18.4976
0.95118	18.5996	0.95118	29.2914	0.95118	15.7029
0.95451	18.1546	0.95451	23.2264	0.95451	9.1187
0.95784	18.7038	0.95784	23.8494	0.95784	10.1814
0.96118	19.3074	0.96118	25.6203	0.96118	11.966
0.96451	17.5161	0.96451	23.3225	0.96451	10.5883
0.96784	15.2398	0.96784	25.5459	0.96784	11.3224
0.97117	15.2399	0.97117	26.336	0.97117	12.938
0.9745	17.6488	0.9745	27.6888	0.9745	13.6071
0.97783	18.0995	0.97783	27.3096	0.97783	13.5707
0.98116	19.7778	0.98116	23.6504	0.98116	11.228
0.9845	19.8814	0.9845	23.8119	0.9845	12.2093
0.98783	18.7279	0.98783	27.7118	0.98783	14.4487
0.99116	18.2604	0.99116	31.7838	0.99116	18.7436
0.99449	19.1624	0.99449	22.823	0.99449	9.08605
0.99782	19.7715	0.99782	26.7152	0.99782	11.2596
1.00115	19.1119	1.00115	27.6383	1.00115	14.3393
1.00449	17.9361	1.00449	23.2644	1.00449	10.5842
1.00782	17.0491	1.00782	24.7552	1.00782	12.8728
1.01115	17.7882	1.01115	24.8263	1.01115	12.6738
1.01448	18.0228	1.01448	27.1499	1.01448	12.604
1.01781	16.8995	1.01781	26.8976	1.01781	13.2742
1.02114	17.34	1.02114	25.3205	1.02114	13.2024
1.02448	18.5939	1.02448	23.9916	1.02448	10.2207
1.02781	20.2823	1.02781	27.3661	1.02781	12.6107
1.03114	18.7652	1.03114	27.7343	1.03114	12.4232
1.03447	18.0922	1.03447	23.8424	1.03447	9.3306
1.0378	18.1124	1.0378	23.2537	1.0378	9.39965
1.04113	19.1659	1.04113	25.3225	1.04113	12.4713
1.04447	17.7964	1.04447	29.249	1.04447	13.5567
1.0478	17.6699	1.0478	23.291	1.0478	7.98195
1.05113	17.7544	1.05113	27.3297	1.05113	11.7422
1.05446	17.2774	1.05446	24.4389	1.05446	10.3159
1.05779	15.8825	1.05779	26.1951	1.05779	10.2272
1.06112	18.3412	1.06112	30.7862	1.06112	15.0341
1.06446	19.4217	1.06446	31.861	1.06446	16.76
1.06779	19.351	1.06779	29.3629	1.06779	13.3354
1.07112	18.8989	1.07112	29.6366	1.07112	13.1469
1.07445	19.1396	1.07445	26.7118	1.07445	11.6808
1.07778	19.8446	1.07778	27.0144	1.07778	12.9933
1.08111	20.8822	1.08111	28.1207	1.08111	12.9069
1.08445	20.1767	1.08445	29.4911	1.08445	11.7997
1.08778	19.9444	1.08778	27.3684	1.08778	11.0682
1.09111	19.4272	1.09111	27.2103	1.09111	10.8245
1.09444	19.8041	1.09444	27.4781	1.09444	11.2223
1.09777	20.2782	1.09777	27.9692	1.09777	12.9971
1.1011	19.903	1.1011	26.8821	1.1011	11.3122
1.10444	20.2975	1.10444	25.0298	1.10444	10.5242
1.10777	17.9614	1.10777	23.6564	1.10777	8.8349
1.1111	19.2977	1.1111	24.0504	1.1111	6.95715
1.11443	21.4321	1.11443	27.8397	1.11443	13.1956
1.11776	20.0506	1.11776	27.5784	1.11776	13.3689
1.12109	19.5935	1.12109	28.4945	1.12109	13.5375
1.12442	20.5419	1.12442	29.615	1.12442	14.2555
1.12776	21.7586	1.12776	28.7725	1.12776	14.7551
1.13109	20.0025	1.13109	24.3011	1.13109	9.1473
1.13442	20.58	1.13442	25.7565	1.13442	8.00245
1.13775	21.2391	1.13775	29.191	1.13775	12.3381
1.14108	21.1607	1.14108	27.7825	1.14108	11.6012
1.14441	21.1838	1.14441	27.2452	1.14441	11.0552
1.14775	20.3257	1.14775	24.9862	1.14775	7.48415
1.15108	21.1347	1.15108	21.1521	1.15108	4.68095
1.15441	21.1306	1.15441	28.9562	1.15441	11.5622
1.15774	20.4695	1.15774	30.2009	1.15774	13.9541
1.16107	20.7192	1.16107	28.2021	1.16107	11.8897
1.1644	22.7309	1.1644	25.551	1.1644	9.46965
1.16774	22.0342	1.16774	25.6575	1.16774	9.75445
1.17107	20.9647	1.17107	25.0786	1.17107	8.6686
1.1744	21.3027	1.1744	24.3214	1.1744	5.8512
1.17773	23.0361	1.17773	28.3034	1.17773	11.0404
1.18106	22.0127	1.18106	28.0522	1.18106	12.5044
1.18439	22.5098	1.18439	28.9206	1.18439	11.7026
1.18773	22.8516	1.18773	28.784	1.18773	8.99445
1.19106	21.3785	1.19106	27.8148	1.19106	10.6906
1.19439	21.7731	1.19439	29.9605	1.19439	14.4992
1.19772	22.2153	1.19772	26.3614	1.19772	9.8816
1.20105	23.0971	1.20105	29.9719	1.20105	12.4723
1.20438	21.2357	1.20438	33.4258	1.20438	16.5298
1.20772	22.4579	1.20772	30.121	1.20772	12.5099
1.21105	23.7509	1.21105	28.5755	1.21105	11.4681
1.21438	22.7399	1.21438	33.3845	1.21438	16.9335
1.21771	22.3972	1.21771	30.5094	1.21771	13.2343
1.22104	22.9785	1.22104	29.8079	1.22104	11.518
1.22437	22.8095	1.22437	32.7664	1.22437	14.2312
1.22771	23.1324	1.22771	30.9915	1.22771	12.2322
1.23104	22.6693	1.23104	30.4173	1.23104	11.6517
1.23437	22.9022	1.23437	32.1753	1.23437	12.836
1.2377	20.6116	1.2377	34.5908	1.2377	17.9763
1.24103	23.0897	1.24103	31.8986	1.24103	14.1086
1.24436	22.9006	1.24436	31.6255	1.24436	12.2715
1.2477	22.8578	1.2477	32.5686	1.2477	13.6887
1.25103	22.848	1.25103	30.5165	1.25103	11.074
1.25436	22.8561	1.25436	26.395	1.25436	8.2033
1.25769	22.9014	1.25769	30.4391	1.25769	12.104
1.26102	22.9395	1.26102	36.7779	1.26102	19.0678
1.26435	23.2435	1.26435	31.2453	1.26435	12.1553
1.26768	23.3165	1.26768	33.5405	1.26768	15.0211
1.27102	22.3711	1.27102	36.6505	1.27102	18.3914
1.27435	23.2204	1.27435	33.0057	1.27435	14.5305
1.27768	24.0279	1.27768	28.9884	1.27768	9.9306
1.28101	23.7713	1.28101	31.2626	1.28101	12.8185
1.28434	23.2169	1.28434	32.8946	1.28434	13.8392
1.28767	22.8052	1.28767	34.5274	1.28767	14.8177
1.29101	23.2794	1.29101	30.2888	1.29101	9.05535
1.29434	25.7595	1.29434	29.2794	1.29434	8.40105
1.29767	24.7933	1.29767	36.7544	1.29767	17.5345
1.301	23.9247	1.301	38.0247	1.301	18.053
1.30433	24.783	1.30433	39.1148	1.30433	17.8089
1.30766	25.2291	1.30766	33.6882	1.30766	12.6612
1.311	24.3973	1.311	30.2977	1.311	9.49315
1.31433	25.3055	1.31433	31.2854	1.31433	10.8005
1.31766	26.5708	1.31766	32.9537	1.31766	13.158
1.32099	25.0353	1.32099	28.106	1.32099	8.7143
1.32432	25.7567	1.32432	27.8964	1.32432	8.147
1.32765	26.7219	1.32765	32.1479	1.32765	11.2327
1.33099	26.0184	1.33099	35.4801	1.33099	14.4008
1.33432	26.5308	1.33432	37.2034	1.33432	15.0092
1.33765	26.1128	1.33765	40.0295	1.33765	18.0832
1.34098	25.5174	1.34098	38.007	1.34098	16.4688
1.34431	26.1173	1.34431	37.6435	1.34431	16.9742
1.34764	25.3732	1.34764	32.9768	1.34764	9.40785
1.35098	27.285	1.35098	35.5475	1.35098	11.7164
1.35431	28.4142	1.35431	39.9528	1.35431	18.3342
1.35764	27.0903	1.35764	38.1103	1.35764	16.3248
1.36097	25.9455	1.36097	40.3558	1.36097	18.6875
1.3643	27.5568	1.3643	41.4034	1.3643	21.4699
1.36763	28.5849	1.36763	37.3195	1.36763	16.0287
1.37097	26.836	1.37097	30.9693	1.37097	8.449
1.3743	26.5934	1.3743	34.6483	1.3743	11.6483
1.37763	27.0894	1.37763	38.104	1.37763	13.1397
1.38096	27.724	1.38096	35.9867	1.38096	12.7904
1.38429	29.4591	1.38429	37.4834	1.38429	15.2859
1.38762	30.3168	1.38762	41.9207	1.38762	19.1594
1.39096	29.434	1.39096	42.2932	1.39096	18.2385
1.39429	28.5438	1.39429	40.0313	1.39429	15.2565
1.39762	30.1682	1.39762	41.6144	1.39762	16.401
1.40095	28.5869	1.40095	41.9781	1.40095	16.953
1.40428	29.3917	1.40428	39.1066	1.40428	14.2799
1.40761	29.0946	1.40761	39.2884	1.40761	14.3011
1.41095	29.2986	1.41095	41.0548	1.41095	14.7327
1.41428	30.0491	1.41428	45.0507	1.41428	20.9376
1.41761	29.7876	1.41761	43.6251	1.41761	18.004
1.42094	29.3952	1.42094	35.7397	1.42094	8.9319
1.42427	29.7871	1.42427	39.0093	1.42427	13.7286
1.4276	29.7582	1.4276	43.6184	1.4276	16.7551
1.43093	29.2069	1.43093	43.2405	1.43093	16.7734
1.43427	30.8322	1.43427	46.0274	1.43427	19.7033
1.4376	31.7863	1.4376	42.781	1.4376	16.5531
1.44093	32.0163	1.44093	47.1429	1.44093	19.4196
1.44426	31.8493	1.44426	47.0953	1.44426	18.5917
1.44759	32.5643	1.44759	47.7679	1.44759	19.4978
1.45092	32.8909	1.45092	43.3042	1.45092	15.5921
1.45426	32.6583	1.45426	43.9361	1.45426	13.4705
1.45759	33.965	1.45759	43.5293	1.45759	12.865
1.46092	33.2348	1.46092	44.688	1.46092	15.2505
1.46425	31.6539	1.46425	44.2518	1.46425	13.9895
1.46758	33.4509	1.46758	44.6051	1.46758	15.3921
1.47091	34.9341	1.47091	43.849	1.47091	12.9798
1.47425	36.2737	1.47425	46.9167	1.47425	16.7193
1.47758	35.6989	1.47758	49.517	1.47758	19.5622
1.48091	34.9373	1.48091	53.2685	1.48091	21.6824
1.48424	34.7363	1.48424	49.5048	1.48424	16.776
1.48757	36.31	1.48757	51.0849	1.48757	18.7108
1.4909	37.8481	1.4909	52.6355	1.4909	19.7602
1.49424	36.7641	1.49424	48.2581	1.49424	16.5665
1.49757	37.4208	1.49757	49.2503	1.49757	16.9579
1.5009	38.5051	1.5009	53.6714	1.90069	33.984
1.50423	37.6229	1.50423	54.2886	1.90403	31.7915
1.50756	38.1459	1.50756	50.7295	1.90736	29.8988
1.51089	38.6453	1.51089	51.4759	1.91069	33.1701
1.51423	39.3042	1.51423	56.0887	1.91402	31.1295
1.51756	41.5213	1.51756	60.2098	1.91735	28.2814
1.52089	41.46	1.52089	58.4097	1.92068	27.7095
1.52422	41.4527	1.52422	57.9947	1.92402	32.2533
1.52755	43.1008	1.52755	60.0585	1.92735	32.3942
1.53088	44.9423	1.53088	60.2852	1.93068	29.4003
1.53422	45.8	1.53422	63.7926	1.93401	35.207
1.53755	45.7121	1.53755	66.1722	1.93734	34.9515
1.54088	47.3088	1.54088	66.8818	1.94067	37.5185
1.54421	48.1884	1.54421	62.7074	1.94401	39.2141
1.54754	48.2061	1.54754	62.9332	1.94734	36.1389
1.55087	49.5861	1.55087	67.4633	1.95067	30.5778
1.55421	52.5106	1.55421	68.4527	1.954	29.0055
1.55754	53.1888	1.55754	76.1596	1.95733	33.08
1.56087	56.786	1.56087	77.853	1.96066	35.6659
1.5642	55.9984	1.5642	77.9586	1.964	33.3785
1.56753	59.4579	1.56753	81.5014	1.96733	35.9622
1.57086	65.0935	1.57086	86.6792	1.97066	35.4438
1.5742	67.095	1.5742	91.3862	1.97399	34.728
1.57753	70.5706	1.57753	100.603	1.97732	33.1639
1.58086	77.6369	1.58086	107.337	1.98065	35.4146
1.58419	86.8334	1.58419	118.957	1.98399	35.6139
1.58752	102.016	1.58752	134.136	1.98732	33.4062
1.59085	129.274	1.59085	159.588	1.99065	34.9321
1.59418	189.151	1.59418	218.841	1.99398	36.7987
1.59752	302.977	1.59752	341.709	1.99731	35.3583
1.60085	517.203	1.60085	617.587	2.00064	33.9555
1.60418	876.38	1.60418	1278.55	2.00398	32.6264
1.60751	1440.98	1.60751	2847.98	2.00731	33.8097
1.61084	2700.56	1.61084	6446.43	2.01064	33.7692
1.61417	4155.66	1.61417	12249	2.01397	38.3532
1.61751	4406.69	1.61751	15739.3	2.0173	40.7991
1.62084	3318.17	1.62084	11273.7	2.02063	37.5219
1.62417	1836.42	1.62417	4908.46	2.02396	42.0344
1.6275	1043.44	1.6275	1987.57	2.0273	38.9188
1.63083	689.097	1.63083	973.949	2.03063	33.0331
1.63416	510.193	1.63416	556.581	2.03396	32.1683
1.6375	414.227	1.6375	368.253	2.03729	31.3431
1.64083	355.895	1.64083	274.906	2.04062	30.9714
1.64416	312.552	1.64416	226.844	2.04395	35.4925
1.64749	284.092	1.64749	193.639	2.04729	30.8315
1.65082	262.266	1.65082	175.837	2.05062	31.0948
1.65415	247.128	1.65415	165.168	2.05395	33.8814
1.65749	238.731	1.65749	149.122	2.05728	37.5754
1.66082	226.668	1.66082	139.416	2.06061	39.7995
1.66415	218.056	1.66415	132.237	2.06394	39.1814
1.66748	211.728	1.66748	131.746	2.06728	38.6088
1.67081	209.001	1.67081	125.258	2.07061	37.3013
1.67414	205.789	1.67414	125.082	2.07394	33.1371
1.67748	209.767	1.67748	121.903	2.07727	32.4907
1.68081	211.286	1.68081	124.05	2.0806	27.9687
1.68414	212.557	1.68414	122.911	2.08393	38.2057
1.68747	219.431	1.68747	123.986	2.08727	41.4297
1.6908	229.379	1.6908	124.941	2.0906	35.399
1.69413	245.451	1.69413	127.651	2.09393	34.5293
1.69747	269.422	1.69747	129.604	2.09726	38.3467
1.7008	302.316	1.7008	138.848	2.10059	35.7599
1.70413	358.6	1.70413	147.946	2.10392	35.8706
1.70746	460.404	1.70746	180.551	2.10726	30.5585
1.71079	670.208	1.71079	263.212	2.11059	30.6813
1.71412	1139.54	1.71412	434.413	2.11392	35.1621
1.71746	2324.75	1.71746	677.267	2.11725	27.3013
1.72079	3129.62	1.72079	809.767	2.12058	30.6964
1.72412	2248.24	1.72412	637.915	2.12391	33.063
1.72745	937.454	1.72745	355.803	2.12725	30.4541
1.73078	521.347	1.73078	209.895	2.13058	33.3599
1.73411	397.387	1.73411	151.996	2.13391	28.9348
1.73744	337.62	1.73744	128.303	2.13724	30.9333
1.74078	303.022	1.74078	129.552	2.14057	32.2208
1.74411	284.876	1.74411	123.135	2.1439	32.6947
1.74744	271.125	1.74744	119.803	2.14724	32.6155
1.75077	259.982	1.75077	117.681	2.15057	29.4146
1.7541	254.339	1.7541	111.723	2.1539	29.1189
1.75743	250.145	1.75743	112.373	2.15723	37.5615
1.76077	246.017	1.76077	104.594	2.16056	32.3508
1.7641	244.096	1.7641	108.007	2.16389	33.1187
1.76743	244.724	1.76743	107.846	2.16723	32.1641
1.77076	244.671	1.77076	112.769	2.17056	29.9928
1.77409	246.335	1.77409	111.757	2.17389	28.5765
1.77742	245.69	1.77742	108.182	2.17722	26.3949
1.78076	244.072	1.78076	114.307	2.18055	33.8221
1.78409	250.215	1.78409	116.039	2.18388	29.1744
1.78742	252.8	1.78742	114.907	2.18721	30.523
1.79075	261.029	1.79075	115.174	2.19055	27.2181
1.79408	268.743	1.79408	115.478	2.19388	30.8656
1.79741	280.966	1.79741	125.269	2.19721	32.3929
1.80075	298.412	1.80075	130.019	2.20054	36.832
1.80408	319.346	1.80408	141.409	2.20387	31.4058
1.80741	347.995	1.80741	154.002	2.2072	31.417
1.81074	390.194	1.81074	188.34	2.21054	29.3455
1.81407	458.253	1.81407	237.587	2.21387	31.3388
1.8174	570.977	1.8174	340.219	2.2172	33.9346
1.82074	777.084	1.82074	547.014	2.22053	33.2783
1.82407	1231.02	1.82407	943.977	2.22386	30.0502
1.8274	2102.58	1.8274	1492.11	2.22719	27.7426
1.83073	3093.14	1.83073	1922.52	2.23053	32.743
1.83406	2839.49	1.83406	1715.69	2.23386	29.2591
1.83739	1600.61	1.83739	1093.98	2.23719	29.8099
1.84073	869.644	1.84073	624.97	2.24052	34.2525
1.84406	541.884	1.84406	370.465	2.24385	35.5072
1.84739	387.119	1.84739	242.217	2.24718	34.5407
1.85072	300.854	1.85072	182.158	2.25052	30.5717
1.85405	244.158	1.85405	147.268	2.25385	26.3885
1.85738	207.046	1.85738	129.26	2.25718	27.8918
1.86072	179.517	1.86072	119.55	2.26051	27.0889
1.86405	158.511	1.86405	108.436	2.26384	33.6771
1.86738	142.144	1.86738	106.535	2.26717	30.9141
1.87071	129.816	1.87071	102.349	2.27051	29.2748
1.87404	123.048	1.87404	102.296	2.27384	27.4839
1.87737	112.781	1.87737	95.8417	2.27717	30.9514
1.8807	105.082	1.8807	92.7295	2.2805	28.4457
1.88404	98.6599	1.88404	91.0319	2.28383	26.7029
1.88737	95.5751	1.88737	90.0671	2.28716	27.7512
1.8907	90.0763	1.8907	88.1194	2.2905	30.7983
1.89403	86.8998	1.89403	96.4205	2.29383	31.8368
1.89736	84.8094	1.89736	98.342	2.29716	25.8591
1.90069	81.5989	1.90069	93.4826	2.43042	28.2812
1.90403	77.1899	1.90403	90.5556	2.43376	25.2823
1.90736	76.5809	1.90736	90.4133	2.43709	24.3711
1.91069	75.538	1.91069	89.6164	2.44042	23.1133
1.91402	74.6911	1.91402	86.7679	2.44375	22.0215
1.91735	71.6471	1.91735	85.8058	2.44708	26.0287
1.92068	69.4561	1.92068	83.7807	2.45041	27.3112
1.92402	67.679	1.92402	86.5506	2.45375	24.3857
1.92735	67.923	1.92735	87.4858	2.45708	24.3272
1.93068	67.9618	1.93068	84.6033	2.46041	19.0004
1.93401	69.7111	1.93401	89.713	2.46374	22.311
1.93734	68.7379	1.93734	90.4596	2.46707	30.9188
1.94067	66.8509	1.94067	91.1257	2.4704	34.4182
1.94401	67.4165	1.94401	92.0867	2.47373	24.0927
1.94734	66.5122	1.94734	88.7712	2.47707	32.2689
1.95067	64.8885	1.95067	86.4969	2.4804	39.7305
1.954	65.5889	1.954	84.3008	2.48373	33.4441
1.95733	65.1565	1.95733	88.3834	2.48706	23.2191
1.96066	64.1404	1.96066	91.6919	2.49039	16.0419
1.964	63.9293	1.964	88.55	2.49372	23.0485
1.96733	64.8745	1.96733	92.3281	2.49706	31.3384
1.97066	64.8471	1.97066	91.1041	2.50039	27.6551
1.97399	63.7415	1.97399	90.1558	2.50372	18.9753
1.97732	63.2197	1.97732	87.9029	2.50705	18.2529
1.98065	62.9346	1.98065	90.6026	2.51038	26.2293
1.98399	63.569	1.98399	89.9241	2.51371	26.7171
1.98732	63.487	1.98732	88.5881	2.51705	30.3426
1.99065	63.3853	1.99065	91.2223	2.52038	27.842
1.99398	64.5364	1.99398	90.9484	2.52371	17.6453
1.99731	64.3968	1.99731	89.5049	2.52704	24.1156
2.00064	63.4258	2.00064	89.171	2.53037	26.3777
2.00398	65.4613	2.00398	87.3454	2.5337	21.9373
2.00731	65.2174	2.00731	89.726	2.53704	33.4665
2.01064	64.1033	2.01064	88.3118	2.54037	30.3971
2.01397	63.4765	2.01397	92.1681	2.5437	27.0363
2.0173	64.8619	2.0173	91.6959	2.54703	18.6788
2.02063	66.1558	2.02063	90.6	2.55036	23.3956
2.02396	64.3411	2.02396	93.5795	2.55369	25.0401
2.0273	64.4907	2.0273	91.5494	2.55703	25.3176
2.03063	64.3266	2.03063	89.129	2.56036	23.6501
2.03396	63.972	2.03396	87.2954	2.56369	26.4026
2.03729	64.3663	2.03729	86.5733	2.56702	32.7468
2.04062	64.5853	2.04062	85.9176	2.57035	31.2488
2.04395	63.7141	2.04395	90.7508	2.57368	29.2921
2.04729	65.3117	2.04729	87.6724	2.57702	22.8409
2.05062	65.5753	2.05062	87.644	2.58035	24.7507
2.05395	65.4166	2.05395	90.4134	2.58368	16.7504
2.05728	65.7238	2.05728	92.4993	2.58701	22.9344
2.06061	66.5349	2.06061	94.108	2.59034	22.4009
2.06394	66.7587	2.06394	93.3094	2.59367	28.3382
2.06728	67.6587	2.06728	93.3307	2.59701	21.4914
2.07061	66.5252	2.07061	92.9671	2.60034	30.017
2.07394	66.4418	2.07394	89.4081	2.60367	21.2776
2.07727	68.1806	2.07727	89.8504	2.607	29.1039
2.0806	68.7531	2.0806	86.1337	2.61033	25.013
2.08393	66.8936	2.08393	94.1021	2.61366	24.7418
2.08727	66.1469	2.08727	97.1783	2.617	30.5666
2.0906	66.78	2.0906	90.5754	2.62033	30.7417
2.09393	68.4406	2.09393	91.2778	2.62366	22.368
2.09726	69.5072	2.09726	94.1406	2.62699	32.0487
2.10059	70.1556	2.10059	92.5868	2.63032	28.3705
2.10392	68.7971	2.10392	90.8529	2.63365	30.8016
2.10726	65.7662	2.10726	86.7297	2.63698	31.0309
2.11059	66.6814	2.11059	89.2452	2.64032	27.8519
2.11392	65.0464	2.11392	91.4665	2.64365	24.3348
2.11725	67.7938	2.11725	86.633	2.64698	22.8019
2.12058	67.6302	2.12058	89.1108	2.65031	17.0802
2.12391	64.8209	2.12391	87.9274	2.65364	17.1788
2.12725	66.2159	2.12725	88.3571	2.65697	25.1326
2.13058	66.9787	2.13058	89.9429	2.66031	30.0428
2.13391	69.065	2.13391	88.3075	2.66364	24.2148
2.13724	68.8436	2.13724	90.5644	2.66697	23.9571
2.14057	67.7971	2.14057	94.1456	2.6703	25.7094
2.1439	66.5243	2.1439	92.2886	2.67363	23.6099
2.14724	67.4262	2.14724	92.1898	2.67696	18.7492
2.15057	67.5459	2.15057	91.9772	2.6803	14.7364
2.1539	66.9011	2.1539	92.9617	2.68363	27.305
2.15723	67.1605	2.15723	98.4658	2.68696	28.7553
2.16056	67.8487	2.16056	94.082	2.69029	24.6477
2.16389	68.0842	2.16389	94.8542	2.69362	25.7456
2.16723	68.6045	2.16723	92.9518	2.69695	22.6969
2.17056	69.8098	2.17056	91.1532	2.70029	25.2591
2.17389	72.2722	2.17389	87.8153	2.70362	36.6599
2.17722	71.5938	2.17722	88.2663	2.70695	30.23
2.18055	70.515	2.18055	93.8606	2.71028	20.6638
2.18388	67.2957	2.18388	87.9963	2.71361	28.9201
2.18721	68.5729	2.18721	89.7455	2.71694	35.0463
2.19055	70.5346	2.19055	86.8851	2.72028	18.8276
2.19388	71.0195	2.19388	90.4139	2.72361	11.6334
2.19721	71.8975	2.19721	93.3641	2.72694	26.3698
2.20054	70.0897	2.20054	93.6532	2.85021	21.3908
2.20387	70.561	2.20387	87.8216	2.85354	15.3983
2.2072	69.9525	2.2072	90.7903	2.85687	21.0119
2.21054	72.1408	2.21054	91.5573	2.8602	14.8715
2.21387	68.635	2.21387	90.2423	2.86354	11.9687
2.2172	68.3729	2.2172	92.8155	2.86687	17.6602
2.22053	70.3352	2.22053	94.2287	2.8702	15.6544
2.22386	72.7569	2.22386	89.8067	2.87353	14.1146
2.22719	71.9545	2.22719	84.4815	2.87686	10.6905
2.23053	72.0824	2.23053	89.3823	2.88019	15.4872
2.23386	72.4141	2.23386	88.2131	2.88353	18.864
2.23719	72.9705	2.23719	90.0858	2.88686	20.1979
2.24052	73.0273	2.24052	93.4694	2.89019	13.0405
2.24385	75.2399	2.24385	95.7614	2.89352	11.0743
2.24718	74.3549	2.24718	93.9983	2.89685	18.2697
2.25052	71.6754	2.25052	92.7398	2.90018	24.9782
2.25385	73.9497	2.25385	87.5163	2.90352	22.6103
2.25718	74.3561	2.25718	90.5444	2.90685	21.508
2.26051	74.5789	2.26051	89.8571	2.91018	12.8704
2.26384	74.308	2.26384	93.7301	2.91351	26.3951
2.26717	73.6971	2.26717	89.41	2.91684	23.8357
2.27051	73.3197	2.27051	90.5804	2.92017	15.5986
2.27384	78.3643	2.27384	90.7275	2.92351	10.4803
2.27717	75.6422	2.27717	93.3802	2.92684	9.41265
2.2805	77.724	2.2805	91.1178	2.93017	18.4379
2.28383	76.4965	2.28383	90.944	2.9335	15.011
2.28716	78.5147	2.28716	93.2081	2.93683	19.3327
2.2905	81.5459	2.2905	95.8058	2.94016	26.5246
2.29383	81.4382	2.29383	96.915	2.94349	25.3177
2.29716	81.593	2.29716	90.6422	2.94683	18.8956
2.30049	81.3976	2.30049	100.558	2.95016	18.552
2.30382	80.6058	2.30382	98.5312	2.95349	16.3167
2.30715	83.1632	2.30715	100.049	2.95682	13.4223
2.31049	85.3502	2.31049	95.2731	2.96015	16.6497
2.31382	85.4657	2.31382	97.5184	2.96348	22.7349
2.31715	88.8384	2.31715	104.231	2.96682	20.0512
2.32048	92.8124	2.32048	101.028
2.32381	96.1936	2.32381	106.177
2.32714	101.32	2.32714	116.163
2.33047	106.42	2.33047	118.91
2.33381	110.273	2.33381	132.209
2.33714	115.842	2.33714	144.442
2.34047	131.42	2.34047	178.206
2.3438	153.041	2.3438	243.977
2.34713	187.218	2.34713	383.054
2.35046	263.564	2.35046	659.023
2.3538	421.864	2.3538	1058.14
2.35713	610.663	2.35713	1454.22
2.36046	714.903	2.36046	1532.04
2.36379	594.022	2.36379	1158.28
2.36712	354.311	2.36712	674.102
2.37045	222.19	2.37045	369.25
2.37379	174.628	2.37379	231.72
2.37712	151.909	2.37712	173.981
2.38045	134.627	2.38045	143.565
2.38378	121.778	2.38378	131.224
2.38711	113.143	2.38711	118.139
2.39044	107.448	2.39044	112.002
2.39378	102.492	2.39378	106.698
2.39711	104.937	2.39711	102.606
2.40044	99.6694	2.40044	98.5703
2.40377	94.3799	2.40377	99.6401
2.4071	92.5163	2.4071	101.661
2.41043	91.2076	2.41043	98.4936
2.41377	90.7909	2.41377	96.7749
2.4171	90.203	2.4171	102.503
2.42043	87.4101	2.42043	99.9421
2.42376	89.0266	2.42376	93.1219
2.42709	87.3252	2.42709	92.1548
2.43042	87.399	2.43042	94.368
2.43376	86.8438	2.43376	92.4798
2.43709	83.9678	2.43709	90.8214
2.44042	83.5738	2.44042	89.0087
2.44375	81.7929	2.44375	88.7828
2.44708	83.6078	2.44708	93.2754
2.45041	81.2809	2.45041	90.5403
2.45375	82.0508	2.45375	88.3799
2.45708	80.2085	2.45708	87.9766
2.46041	81.9345	2.46041	85.4232
2.46374	82.1422	2.46374	89.293
2.46707	79.2107	2.46707	97.5861
2.4704	79.8123	2.4704	96.9033
2.47373	83.5797	2.47373	88.3202
2.47707	82.4223	2.47707	97.6522
2.4804	80.5293	2.4804	104.599
2.48373	80.0136	2.48373	100.472
2.48706	80.3873	2.48706	90.7291
2.49039	80.081	2.49039	84.3552
2.49372	81.1784	2.49372	90.1151
2.49706	82.8874	2.49706	93.3963
2.50039	80.7014	2.50039	94.254
2.50372	81.0092	2.50372	88.8683
2.50705	81.0046	2.50705	85.3836
2.51038	77.7286	2.51038	93.1351
2.51371	78.9951	2.51371	94.0551
2.51705	78.9429	2.51705	95.6465
2.52038	80.048	2.52038	93.7852
2.52371	79.1068	2.52371	85.6204
2.52704	80.5554	2.52704	90.4453
2.53037	82.6075	2.53037	92.2362
2.5337	82.8897	2.5337	89.4722
2.53704	80.6613	2.53704	99.7958
2.54037	79.7901	2.54037	98.4768
2.5437	80.7692	2.5437	94.7558
2.54703	79.1842	2.54703	89.4864
2.55036	79.9777	2.55036	91.4688
2.55369	82.3809	2.55369	96.1188
2.55703	84.7192	2.55703	95.9836
2.56036	81.8677	2.56036	93.1758
2.56369	80.4301	2.56369	95.0721
2.56702	81.7837	2.56702	100.623
2.57035	82.6967	2.57035	99.9201
2.57368	83.2696	2.57368	98.9631
2.57702	83.5494	2.57702	91.9495
2.58035	84.3139	2.58035	97.0129
2.58368	83.6972	2.58368	86.4841
2.58701	83.888	2.58701	89.9428
2.59034	82.8827	2.59034	94.305
2.59367	84.1614	2.59367	100.021
2.59701	83.4604	2.59701	92.8264
2.60034	81.7378	2.60034	101.355
2.60367	83.2012	2.60367	89.9689
2.607	84.1063	2.607	99.43
2.61033	83.4599	2.61033	97.816
2.61366	86.0299	2.61366	95.9583
2.617	85.5992	2.617	102.125
2.62033	88.3203	2.62033	102.442
2.62366	89.0284	2.62366	96.3042
2.62699	87.6228	2.62699	103.383
2.63032	86.8612	2.63032	102.662
2.63365	85.2163	2.63365	105.126
2.63698	89.1666	2.63698	107.51
2.64032	97.0176	2.64032	102.641
2.64365	97.6026	2.64365	98.6121
2.64698	89.2647	2.64698	98.8481
2.65031	89.4195	2.65031	97.5518
2.65364	91.2712	2.65364	97.3921
2.65697	92.9507	2.65697	103.888
2.66031	91.6433	2.66031	106.74
2.66364	90.9147	2.66364	101.557
2.66697	91.0065	2.66697	101.92
2.6703	93.6672	2.6703	103.762
2.67363	92.104	2.67363	107.073
2.67696	93.9143	2.67696	101.51
2.6803	96.3677	2.6803	99.8229
2.68363	95.729	2.68363	111.488
2.68696	97.255	2.68696	109.692
2.69029	95.9154	2.69029	105.824
2.69362	96.7312	2.69362	112.475
2.69695	97.9081	2.69695	108.628
2.70029	99.1865	2.70029	112.084
2.70362	97.2744	2.70362	125.928
2.70695	100.83	2.70695	121.945
2.71028	102.606	2.71028	117.973
2.71361	104.376	2.71361	120.264
2.71694	104.635	2.71694	128.768
2.72028	106.788	2.72028	120.455
2.72361	107.444	2.72361	109.077
2.72694	111.491	2.72694	127.871
2.73027	113.452	2.73027	125.038
2.7336	113.768	2.7336	117.539
2.73693	117.307	2.73693	129.9
2.74027	115.939	2.74027	135.636
2.7436	120.561	2.7436	148.41
2.74693	127.151	2.74693	151.048
2.75026	126.91	2.75026	156.711
2.75359	130.532	2.75359	161.332
2.75692	139.74	2.75692	181.825
2.76026	150.008	2.76026	188.627
2.76359	159.165	2.76359	223.479
2.76692	171.665	2.76692	261.234
2.77025	194.803	2.77025	330.346
2.77358	222.703	2.77358	440.783
2.77691	261.045	2.77691	639.089
2.78024	328.017	2.78024	985.88
2.78358	452.324	2.78358	1568.24
2.78691	764.961	2.78691	2469.26
2.79024	1578.48	2.79024	3548.3
2.79357	3131.09	2.79357	4737.15
2.7969	4434.78	2.7969	5680.59
2.80023	3657.57	2.80023	5578.61
2.80357	2336.42	2.80357	4588.65
2.8069	1172.08	2.8069	3241
2.81023	670.17	2.81023	2075.36
2.81356	466.227	2.81356	1299.78
2.81689	365.742	2.81689	817.32
2.82022	299.848	2.82022	528.417
2.82356	253.747	2.82356	375.472
2.82689	227.366	2.82689	281.731
2.83022	201.115	2.83022	240.308
2.83355	187.521	2.83355	192.791
2.83688	170.033	2.83688	179.038
2.84021	160.949	2.84021	173.314
2.84355	155.515	2.84355	169.43
2.84688	148.296	2.84688	152.644
2.85021	143.347	2.85021	150.625
2.85354	140.577	2.85354	134.666
2.85687	136.61	2.85687	139.141
2.8602	134.135	2.8602	130.173
2.86354	134.094	2.86354	122.121
2.86687	130.493	2.86687	126.014
2.8702	129.017	2.8702	128.109
2.87353	126.314	2.87353	124.737
2.87686	126.395	2.87686	116.425
2.88019	126.784	2.88019	117.182
2.88353	125.203	2.88353	122.11
2.88686	126.653	2.88686	122.315
2.89019	124.945	2.89019	114.908
2.89352	122.394	2.89352	114.819
2.89685	125.962	2.89685	114.816
2.90018	121.693	2.90018	119.46
2.90352	122.348	2.90352	118.099
2.90685	123.622	2.90685	120.648
2.91018	124.762	2.91018	114.118
2.91351	123.521	2.91351	120.892
2.91684	120.115	2.91684	116.94
2.92017	119.84	2.92017	112.38
2.92351	122.753	2.92351	106.729
2.92684	121.891	2.92684	108.078
2.93017	126.625	2.93017	117.508
2.9335	121.515	2.9335	109.399
2.93683	119.971	2.93683	109.458
2.94016	118.836	2.94016	119.79
2.94349	119.316	2.94349	123.263
2.94683	120.267	2.94683	112.386
2.95016	116.036	2.95016	109.368
2.95349	117.062	2.95349	111.295
2.95682	117.416	2.95682	107.725
2.96015	118.668	2.96015	112.831
2.96348	121.188	2.96348	114.468
2.96682	114.322	2.96682	111.144
2.97015	120.039	2.97015	114.63
2.97348	116.668	2.97348	115.275
2.97681	120.614	2.97681	120.368
2.98014	120.63	2.98014	112.231
2.98347	120.64	2.98347	113.017
2.98681	123.782	2.98681	107.366
2.99014	125.362	2.99014	105.982
2.99347	121.434	2.99347	106.085
2.9968	123.912	2.9968	128.43

## Sheet: Figure1c
Experiment							Fit
q (Å-1)	-8.4 ns	8.4 ns	16.8 ns	100 ns	1 μs	10 μs	q (Å-1)	8.4 ns	16.8 ns	100 ns	1 μs	10 μs
0.10162	-3.7897	8.19635	85.6816	59.945	20.0261	9.4516	0.10162	15.0785	116.51	93.103	17.7401	6.04939
0.10495	4.49205	10.3039	88.1877	58.7695	17.3907	17.0285	0.10495	13.7529	99.1622	81.7751	16.8118	5.6194
0.10828	-0.61695	10.6078	82.84	59.178	17.9535	12.6104	0.10828	12.6052	84.5645	71.5393	16.0994	5.20279
0.11161	-7.43285	11.3152	73.8406	53.7139	17.4828	11.3731	0.11161	11.6185	72.4293	62.3549	15.4437	4.80051
0.11494	7.0977	10.6717	79.2944	68.4532	16.1624	14.5982	0.11494	10.7796	62.4701	54.173	14.7586	4.41335
0.11827	5.09515	9.32056	70.9101	60.1966	21.7261	2.1378	0.11827	10.0652	54.4071	46.9383	14.0107	4.04198
0.1216	5.1379	8.24252	65.1415	51.7239	22.5456	1.98965	0.1216	9.44583	47.973	40.5899	13.2006	3.68694
0.12494	6.4256	5.96929	58.0683	46.1061	17.4074	-2.35355	0.12494	8.89831	42.917	35.0636	12.3488	3.34863
0.12827	5.64295	6.08584	56.8808	40.9276	11.1465	-0.8293	0.12827	8.41235	39.0076	30.2928	11.484	3.02736
0.1316	1.8446	7.04982	52.8387	27.7244	10.125	4.86955	0.1316	7.98596	36.0355	26.2098	10.6354	2.72327
0.13493	2.19185	5.43196	52.5626	24.2178	8.77837	12.9148	0.13493	7.6161	33.8143	22.747	9.82821	2.43643
0.13826	3.278	5.90014	41.2737	22.2841	9.37167	11.8616	0.13826	7.29396	32.181	19.8381	9.08098	2.16677
0.14159	6.70355	8.06667	43.4274	20.7704	12.9411	7.1965	0.14159	7.00795	30.996	17.4191	8.40499	1.91415
0.14493	-7.96865	4.51208	35.2102	14.2962	14.6799	3.688	0.14493	6.74962	30.1421	15.4284	7.80491	1.67831
0.14826	-5.44035	3.39514	40.5684	18.8571	11.624	-1.73695	0.14826	6.51636	29.523	13.8085	7.27999	1.45893
0.15159	0.56065	6.77804	40.3218	28.6356	6.86813	-0.06945	0.15159	6.3087	29.0617	12.5053	6.82559	1.25558
0.15492	2.50235	10.3982	30.8673	25.4917	10.3231	-1.4211	0.15492	6.12581	28.6983	11.4696	6.43467	1.06779
0.15825	5.36025	7.93977	40.7824	17.8363	12.4303	4.19635	0.15825	5.96368	28.3879	10.6565	6.09905	0.89502
0.16158	-1.27685	3.36145	35.5588	7.14	7.18667	8.72335	0.16158	5.81706	28.0985	10.0256	5.81039	0.73668
0.16492	2.50153	6.08044	23.91	21.3	5.9469	-4.12915	0.16492	5.68251	27.8089	9.54149	5.56081	0.59213
0.16825	5.9409	9.27206	24.4009	14.3683	5.72563	-2.00725	0.16825	5.55954	27.5063	9.1731	5.3433	0.46071
0.17158	-1.30385	8.95039	35.7542	4.83463	7.66847	-3.3108	0.17158	5.44892	27.1846	8.89382	5.15189	0.34171
0.17491	-1.58335	7.69725	40.4034	11.3267	5.3532	8.3441	0.17491	5.35032	26.8427	8.68114	4.98162	0.23442
0.17824	6.0764	3.88627	41.599	3.1304	2.465	8.44905	0.17824	5.26164	26.483	8.51638	4.82849	0.13812
0.18157	-2.1772	4.6306	31.7398	10.1668	4.94113	8.38228	0.18157	5.18024	26.1101	8.38439	4.68934	0.05207
0.18491	2.7299	4.02498	22.0705	16.3168	8.76237	0.3693	0.18491	5.10464	25.7298	8.27313	4.56172	-0.02446
0.18824	-0.3301	7.33543	30.8393	13.7805	1.15501	3.3651	0.18824	5.03493	25.3483	8.17334	4.44378	-0.09219
0.19157	-3.10706	5.82588	31.5527	6.49227	1.94637	3.82135	0.19157	4.97172	24.9716	8.07819	4.33416	-0.15183
0.1949	-1.38116	7.11648	32.7096	10.7231	2.48286	2.5463	0.1949	4.91483	24.6051	7.98285	4.23192	-0.20408
0.19823	-0.3762	6.77967	27.3166	11.211	-1.20997	-1.60576	0.19823	4.86302	24.2533	7.88422	4.13641	-0.2496
0.20156	-1.8387	5.66007	21.5416	11.8341	2.41127	3.44925	0.20156	4.81488	23.9197	7.78058	4.04722	-0.28903
0.20489	10.0479	7.25876	23.4385	3.50314	0.82323	1.08755	0.20489	4.76975	23.6069	7.67128	3.96411	-0.32299
0.20823	8.63945	6.44275	24.4201	5.57397	-2.0805	3.57635	0.20823	4.72787	23.3164	7.55647	3.88691	-0.35206
0.21156	3.6637	3.59381	20.421	6.23383	-1.78827	4.5629	0.21156	4.68967	23.0488	7.43694	3.81547	-0.37679
0.21489	4.7771	3.3414	15.8704	12.185	1.08353	7.7527	0.21489	4.65499	22.804	7.31381	3.7496	-0.39771
0.21822	3.87315	2.03501	17.932	7.64563	0.99171	1.4548	0.21822	4.62307	22.5814	7.18846	3.68904	-0.41528
0.22155	-2.88378	6.0393	17.721	8.43814	5.73595	8.6788	0.22155	4.59311	22.3797	7.06234	3.63347	-0.42994
0.22489	-5.54407	1.45368	17.3717	4.61606	5.50637	5.40475	0.22489	4.56483	22.1977	6.93691	3.58246	-0.44211
0.22822	2.4554	4.67013	26.6467	-0.48988	2.56023	-1.68415	0.22822	4.53847	22.0336	6.81352	3.53557	-0.45215
0.23155	1.21845	6.1452	26.7322	8.06202	-0.45642	-9.99267	0.23155	4.5143	21.8856	6.69335	3.4923	-0.46041
0.23488	1.29065	5.79101	18.415	7.49098	1.04165	-14.2789	0.23488	4.4922	21.7522	6.57743	3.4522	-0.46717
0.23821	-9.77712	4.28138	16.6218	2.02717	4.15816	-3.6898	0.23821	4.47167	21.6316	6.46658	3.41483	-0.47271
0.24154	-10.0539	2.36316	14.2866	4.48098	2.48723	3.64335	0.24154	4.45223	21.5223	6.36141	3.37985	-0.47726
0.24488	-5.70118	3.32842	17.9412	4.74502	2.99317	1.49115	0.24488	4.4338	21.4229	6.26233	3.34699	-0.48102
0.24821	-2.95864	2.90101	21.6726	9.86273	6.14463	3.1285	0.24821	4.41655	21.332	6.16958	3.31606	-0.48419
0.25154	6.01151	3.34878	16.9862	9.83805	6.30837	7.8177	0.25154	4.40068	21.2486	6.08323	3.28694	-0.4869
0.25487	4.49236	4.23689	15.8554	11.9492	-0.12614	4.8772	0.25487	4.38607	21.1715	6.00323	3.25957	-0.48929
0.2582	1.1584	4.46114	15.8863	7.14947	-0.60833	2.7365	0.2582	4.37238	21.1001	5.92939	3.2339	-0.49146
0.26153	-5.37933	6.37418	15.5584	6.44791	0.5512	-3.29719	0.26153	4.35933	21.0335	5.86145	3.20989	-0.4935
0.26487	-2.00835	8.40921	16.5043	12.844	3.03681	3.82425	0.26487	4.3469	20.9711	5.79908	3.18748	-0.49547
0.2682	-0.99748	9.63464	15.3142	4.90534	-0.06375	6.86939	0.2682	4.33525	20.9124	5.74191	3.16659	-0.49744
0.27153	0.67018	6.27433	14.9645	7.38846	8.96603	3.04052	0.27153	4.32448	20.8569	5.68955	3.14711	-0.49944
0.27486	4.9367	4.18549	20.7574	13.5021	6.30216	-2.45935	0.27486	4.31451	20.8044	5.64158	3.12892	-0.5015
0.27819	4.51705	5.654	25.2166	7.78694	2.62953	-1.80356	0.27819	4.30509	20.7544	5.5976	3.11188	-0.50363
0.28152	3.29045	4.07765	21.58	7.28763	-0.6129	-2.68992	0.28152	4.29606	20.7068	5.55723	3.09584	-0.50584
0.28485	5.68445	5.65409	18.9195	4.70717	3.56409	-2.22989	0.28485	4.28743	20.6614	5.52009	3.08069	-0.50815
0.28819	-1.58723	2.32671	20.2848	3.50735	3.83729	-3.69651	0.28819	4.27933	20.6181	5.48584	3.06631	-0.51053
0.29152	-2.62551	3.35957	23.0767	4.4123	3.61019	2.56517	0.29152	4.27182	20.5767	5.45416	3.05263	-0.51299
0.29485	0.34075	4.80314	17.7232	2.67666	2.22617	4.09689	0.29485	4.26482	20.5372	5.42476	3.03962	-0.51551
0.29818	-3.98902	4.44828	16.5739	6.13952	3.94841	-1.59158	0.29818	4.25816	20.4996	5.39738	3.02724	-0.51808

## Sheet: Figure1d
Experiment							Fit
q (Å-1)	-8.4 ns	8.4 ns	16.8 ns	100 ns	1 μs	10 μs	q (Å-1)	8.4 ns	16.8 ns	100 ns	1 μs	10 μs
1.00115	-1.04505	4.21808	14.3393	9.85863	4.3239	1.9745	1	4.65121	10.0583	3.656	2.52253	0.2272
1.00449	-2.8216	4.87724	10.5842	5.2743	7.21237	-1.22245	1.025	4.75879	10.2887	3.89687	2.60586	0.23821
1.00782	-5.59156	4.39021	12.8728	5.432	2.83277	-2.4956	1.05	4.88178	10.5383	4.18077	2.6974	0.25009
1.01115	-0.285	3.42408	12.6738	5.67143	0.96217	-4.552	1.075	5.00405	10.7578	4.39676	2.78698	0.26108
1.01448	3.31275	4.12962	12.604	4.8542	0.9215	-3.45159	1.1	5.15896	10.9659	4.58492	2.90063	0.27243
1.01781	4.82425	2.85679	13.2742	4.74897	1.4584	2.01085	1.125	5.29367	11.1712	4.78025	3.0329	0.28512
1.02114	0.06525	4.67834	13.2024	4.7229	-0.34487	-2.9876	1.15	5.45854	11.3792	4.98144	3.17151	0.29955
1.02448	1.98965	3.88872	10.2207	3.84617	2.46037	-4.34727	1.175	5.63645	11.6076	5.17753	3.33676	0.3162
1.02781	6.53555	5.95482	12.6107	7.59373	2.69527	-2.03215	1.2	5.80885	11.852	5.39281	3.49609	0.33545
1.03114	-2.4712	5.59354	12.4232	4.22733	3.24003	-0.50705	1.225	6.01998	12.1065	5.61696	3.66315	0.35727
1.03447	-2.57055	4.41338	9.3306	4.5985	2.87653	-0.74905	1.25	6.24303	12.4153	5.86144	3.85541	0.37966
1.0378	3.29225	4.42778	9.39965	7.2122	-0.83837	-1.63348	1.275	6.4537	12.7305	6.13401	4.07036	0.39997
1.04113	0.97745	4.58368	12.4713	6.98413	-1.41053	0.0961	1.3	6.72105	13.0638	6.42551	4.30374	0.4203
1.04447	0.2912	3.96744	13.5567	8.14253	1.20017	-0.9233	1.325	6.99774	13.4377	6.71668	4.55875	0.44477
1.0478	-0.5625	5.28058	7.98195	1.811	2.713	2.22235	1.35	7.29196	13.821	7.01677	4.82116	0.47692
1.05113	0.1995	5.34618	11.7422	1.1144	1.74333	4.7679	1.375	7.63724	14.2746	7.38794	5.11478	0.52137
1.05446	4.4272	3.97246	10.3159	5.97493	0.18787	1.82585	1.4	7.94331	14.7302	7.74126	5.42547	0.568
1.05779	2.37565	6.19722	10.2272	3.9284	5.74333	1.7511	1.425	8.33549	15.1953	8.13472	5.76561	0.60672
1.06112	3.24925	6.62304	15.0341	1.57113	1.43457	-2.3551	1.45	8.73446	15.7338	8.57683	6.13651	0.64377
1.06446	0.17385	3.68266	16.76	6.11007	3.59263	-1.5648	1.475	9.14286	16.3186	9.02012	6.53961	0.68532
1.06779	-0.36925	3.37479	13.3354	11.3851	1.78003	-0.2254	1.5	9.60472	16.8936	9.47213	6.96357	0.7367
1.07112	-3.07855	4.81025	13.1469	6.3003	2.31053	0.67575	1.525	10.1255	17.5702	10.0048	7.45763	0.80154
1.07445	1.1053	4.41861	11.6808	2.49557	3.01477	-2.11585	1.55	10.6129	18.2507	10.5407	7.94184	0.8734
1.07778	0.25335	3.14423	12.9933	-5.56413	3.7466	-1.2274	1.575	11.2354	18.9766	11.0842	8.47458	0.94568
1.08111	-0.92585	4.09412	12.9069	-6.82113	2.50593	-1.30775	1.6	11.7296	19.7658	11.6724	9.03591	1.01793
1.08445	-2.0785	6.44685	11.7997	2.87107	5.053	-4.4018	1.625	12.3928	20.5802	12.3058	9.61333	1.08979
1.08778	-2.73985	5.99605	11.0682	6.2556	5.4325	-3.1871	1.65	13.0208	21.4377	12.9561	10.2412	1.16094
1.09111	-0.0361	4.93911	10.8245	7.29687	2.30023	0.93935	1.675	13.6783	22.3228	13.6317	10.9189	1.22812
1.09444	0.37025	5.92871	11.2223	4.00437	1.8953	3.52205	1.7	14.3412	23.2318	14.3018	11.5667	1.3062
1.09777	-3.5102	4.73155	12.9971	1.9154	4.60443	2.03005	1.725	15.1138	24.1993	15.0268	12.2549	1.40216
1.1011	-2.18725	5.10783	11.3122	1.5521	3.2059	2.84545	1.75	15.6948	25.1852	15.7396	12.9372	1.49896
1.10444	-0.42105	4.66981	10.5242	7.91827	1.60873	-2.20265	1.775	16.5181	26.1291	16.475	13.6178	1.58682
1.10777	1.06945	3.97433	8.8349	9.338	-0.0142	0.538	1.8	17.1525	27.0516	17.2044	14.2767	1.65703
1.1111	2.7587	5.82234	6.95715	3.98103	-1.38523	-0.12035	1.825	17.9007	27.9181	17.8856	14.8704	1.7114
1.11443	-0.3979	6.7404	13.1956	5.1743	1.4131	1.5255	1.85	18.5252	28.8011	18.576	15.4451	1.76067
1.11776	-1.1488	5.90138	13.3689	5.28227	4.04727	1.3007	1.875	19.142	29.6197	19.2116	15.9685	1.80557
1.12109	2.6858	6.39988	13.5375	5.71697	2.88553	-1.9861	1.9	19.711	30.352	19.7966	16.4025	1.8413
1.12442	3.4893	6.61668	14.2555	6.3352	0.96807	0.1455	1.925	20.2724	31.0149	20.3555	16.7607	1.86503
1.12776	-0.2526	4.92198	14.7551	8.0685	2.01043	4.0017	1.95	20.6071	31.5463	20.8654	17.024	1.87426
1.13109	7.16515	5.12463	9.1473	7.1763	1.2154	1.10725	1.975	21.0111	31.9873	21.274	17.1965	1.87118
1.13442	0.5797	6.07193	8.00245	5.9433	1.6697	-2.23445	2	21.2559	32.3573	21.6286	17.2924	1.85831
1.13775	-1.09565	7.01886	12.3381	1.11923	5.70313	-2.7794	2.025	21.456	32.5773	21.8772	17.2862	1.83311
1.14108	-1.7901	6.54831	11.6012	-0.60477	5.1904	-3.37945	2.05	21.5592	32.7273	22.0668	17.2096	1.79773
1.14441	-2.5303	5.7417	11.0552	2.95517	3.71053	2.03355	2.075	21.5895	32.7625	22.1791	17.0586	1.75715
1.14775	1.03505	5.89772	7.48415	7.3354	4.03607	-0.1881	2.1	21.5498	32.6675	22.2119	16.8618	1.71594
1.15108	6.4779	5.12224	4.68095	3.08617	1.9334	-1.6207	2.125	21.4431	32.4723	22.1731	16.6134	1.67839
1.15441	2.7545	6.13804	11.5622	3.3738	1.64713	0.6691	2.15	21.3054	32.2231	22.0588	16.3284	1.64198
1.15774	1.23565	6.25248	13.9541	5.89193	2.29727	-2.36255	2.175	21.0865	31.9257	21.9145	16.0395	1.60542
1.16107	0.9008	6.3776	11.8897	7.8024	-0.11583	1.3269	2.2	20.8572	31.5572	21.712	15.7258	1.56517
1.1644	-0.14545	5.73774	9.46965	8.2836	1.17073	-2.47135	2.225	20.6013	31.1618	21.4626	15.3929	1.51355
1.16774	-3.16815	5.81045	9.75445	5.02477	3.6359	-4.2704	2.25	20.3042	30.7426	21.1823	15.0514	1.46323
1.17107	-2.39145	5.20454	8.6686	5.79977	4.3576	-1.66265	2.275	19.9895	30.3432	20.9285	14.7373	1.42499
1.1744	1.9503	4.93518	5.8512	6.41693	2.5618	1.45185	2.3	19.6922	29.8825	20.6089	14.4045	1.39363
1.17773	-0.62205	6.19363	11.0404	5.8362	0.2545	-0.2672	2.325	19.3517	29.4489	20.2728	14.0903	1.36626
1.18106	0.15185	7.48005	12.5044	3.0532	0.20037	-2.59505	2.35	19.0738	29.0276	19.9347	13.797	1.34021
1.18439	-2.64725	6.39967	11.7026	3.91123	1.07137	-0.80325	2.375	18.7533	28.618	19.6202	13.5396	1.31362
1.18773	-2.85305	7.00186	8.99445	7.8551	0.39277	-2.9375	2.4	18.4563	28.2322	19.3221	13.3081	1.28812
1.19106	2.5238	6.43475	10.6906	8.76827	3.0407	-0.8531	2.425	18.1901	27.8751	19.0132	13.0848	1.26567
1.19439	3.5259	5.26284	14.4992	7.19503	5.7411	-0.8994	2.45	17.9073	27.5042	18.6755	12.8643	1.24658
1.19772	-5.01175	9.08546	9.8816	5.87597	4.14997	-2.6582	2.475	17.6365	27.1597	18.3726	12.6732	1.23101
1.20105	-3.84165	11.8542	12.4723	4.73717	1.89477	1.21255	2.5	17.3926	26.8424	18.0863	12.5123	1.21907
1.20438	-7.68065	7.97218	16.5298	4.06563	2.965	5.2726	2.525	17.1455	26.5424	17.8145	12.3702	1.21013
1.20772	-0.8188	7.1899	12.5099	4.7992	1.3545	1.12455	2.55	16.9372	26.2786	17.5355	12.2536	1.20301
1.21105	-3.7867	6.82145	11.4681	4.35317	2.66267	-1.2963	2.575	16.7227	26.0221	17.2668	12.1574	1.19756
1.21438	-3.1925	5.26072	16.9335	6.32873	4.02123	0.3647	2.6	16.5072	25.7722	17.0305	12.0695	1.19407
1.21771	-0.8973	5.18254	13.2343	2.84507	1.3728	0.2053	2.625	16.3335	25.5341	16.8192	11.9969	1.19259
1.22104	-2.51685	6.51088	11.518	4.6869	3.6642	-3.96931	2.65	16.1315	25.2859	16.6176	11.9241	1.19318
1.22437	2.709	6.61885	14.2312	5.04793	3.14007	-2.46595	2.675	15.9457	25.0697	16.3496	11.8565	1.19563
1.22771	2.0763	4.33945	12.2322	4.61043	2.91933	2.51455	2.7	15.7683	24.8534	16.0357	11.8078	1.19947
1.23104	-0.5687	4.40615	11.6517	4.24397	2.08257	-0.26945	2.725	15.5711	24.6343	15.7163	11.7536	1.20469
1.23437	-4.2362	5.23732	12.836	1.226	3.60113	-2.5732	2.75	15.368	24.3955	15.4252	11.6855	1.21066
1.2377	1.13985	5.55047	17.9763	1.5634	4.2843	-2.37815	2.775	15.1714	24.1781	15.1635	11.629	1.21626
1.24103	3.8964	4.86666	14.1086	5.42413	3.40667	-3.46805	2.8	14.9313	23.917	14.8784	11.5524	1.22043
1.24436	0.5428	5.10755	12.2715	8.56253	2.52243	-4.35845	2.825	14.7305	23.629	14.5841	11.4717	1.22284
1.2477	-0.9666	5.78194	13.6887	7.94397	0.10607	-4.9055	2.85	14.4604	23.3375	14.265	11.383	1.22349
1.25103	-3.12685	6.4249	11.074	2.76023	5.134	-1.0668	2.875	14.2028	23.026	13.9287	11.2636	1.22122
1.25436	-0.6923	7.6537	8.2033	7.17007	5.05177	-1.6628	2.9	13.9232	22.6785	13.5836	11.1184	1.21513
1.25769	-2.1395	6.77487	12.104	7.38697	2.78517	0.09245	2.925	13.6314	22.2984	13.2365	10.9475	1.20519
1.26102	-0.5777	7.43061	19.0678	7.55827	5.82493	-0.6193	2.95	13.2865	21.894	12.8708	10.7503	1.19135
1.26435	1.6223	7.14195	12.1553	5.15647	3.53803	-0.702	2.975	12.9862	21.4648	12.4835	10.523	1.17528
1.26768	3.281	5.94642	15.0211	4.15333	6.3702	1.6619	3	12.5833	21.02	12.1064	10.2632	1.15626
1.27102	-2.83475	5.67141	18.3914	-0.40671	3.71357	2.53195
1.27435	-2.0899	4.83835	14.5305	7.09803	3.099	-3.16515
1.27768	2.68435	5.93454	9.9306	6.35677	4.1639	2.14005
1.28101	2.3203	7.35018	12.8185	6.65317	4.74563	4.2872
1.28434	3.493	6.78385	13.8392	7.67237	3.10997	-0.95335
1.28767	4.96535	5.69028	14.8177	5.96913	3.93103	-4.90975
1.29101	1.95205	6.80205	9.05535	5.74347	3.2471	0.9984
1.29434	1.01235	6.94237	8.40105	4.1673	6.6049	3.22825
1.29767	0.17185	7.79005	17.5345	8.00227	1.63647	-1.43845
1.301	1.1837	7.09908	18.053	4.83413	0.1996	-2.10865
1.30433	-1.0582	5.52318	17.8089	7.01753	0.1127	-3.27815
1.30766	-0.7037	6.59372	12.6612	9.13453	2.1362	1.5364
1.311	-2.69145	9.184	9.49315	6.57717	2.7016	3.25685
1.31433	-1.00895	6.19022	10.8005	5.2845	4.43603	-2.5671
1.31766	-0.3155	7.29647	13.158	8.26793	8.26743	-1.4519
1.32099	-2.8515	7.07541	8.7143	6.9613	8.7075	4.3224
1.32432	0.89235	7.40628	8.147	7.9869	6.70313	3.77835
1.32765	-1.9933	5.70648	11.2327	4.83953	6.65907	1.1261
1.33099	3.065	7.98077	14.4008	7.94793	3.4407	1.81855
1.33432	1.94825	8.98407	15.0092	4.89177	1.9679	2.2032
1.33765	-1.0566	7.82837	18.0832	4.45637	2.27927	1.715
1.34098	2.94985	6.63912	16.4688	6.9653	4.66107	-0.9987
1.34431	3.2037	6.39625	16.9742	10.0888	3.9948	-3.0994
1.34764	1.8366	5.72752	9.40785	8.92983	3.49413	-4.3071
1.35098	-2.66875	5.07322	11.7164	7.571	4.23447	3.4627
1.35431	-0.9359	5.74317	18.3342	10.7663	2.2543	3.8199
1.35764	-3.1291	7.5089	16.3248	10.3729	2.45653	-1.3288
1.36097	1.96695	7.63767	18.6875	11.5333	-0.1476	0.9919
1.3643	-0.60865	7.25749	21.4699	8.1417	-0.21353	2.1845
1.36763	-2.5867	8.39468	16.0287	6.3664	6.6833	1.09975
1.37097	-3.11745	7.17534	8.449	4.70763	7.6107	0.6647
1.3743	-5.19455	6.98858	11.6483	5.30117	7.5808	2.14405
1.37763	-7.27185	8.84357	13.1397	8.72043	4.17487	0.32775
1.38096	-3.5334	7.04439	12.7904	9.3037	7.82447	0.9522
1.38429	-0.93205	6.68208	15.2859	9.19683	7.8779	2.763
1.38762	0.84565	4.868	19.1594	8.80067	3.12707	3.5059
1.39096	0.08375	6.64879	18.2385	3.6872	5.75373	2.17375
1.39429	-2.15715	8.55945	15.2565	4.97903	6.2452	-1.89955
1.39762	1.2231	9.03472	16.401	7.7833	7.0903	-2.052
1.40095	-0.01615	7.57716	16.953	6.84713	5.3609	1.223
1.40428	1.45	7.78601	14.2799	9.1114	7.64557	-0.5273
1.40761	3.9751	5.73834	14.3011	10.8275	7.05453	1.31845
1.41095	-0.9579	6.86878	14.7327	7.37053	6.71533	2.3815
1.41428	0.00595	9.61395	20.9376	6.16597	5.06353	-0.67185
1.41761	-4.3235	9.49234	18.004	6.33193	4.03777	0.9825
1.42094	-4.3448	9.53587	8.9319	10.2193	5.39423	-2.51785
1.42427	0.4138	5.29376	13.7286	9.58103	5.8951	-1.91495
1.4276	-1.4126	7.05422	16.7551	10.6031	6.51027	1.77715
1.43093	-4.0754	7.56201	16.7734	8.31823	6.1924	-3.30335
1.43427	-2.68385	6.51512	19.7033	7.0687	8.70863	-5.13465
1.4376	-0.8494	9.38869	16.5531	9.3518	8.8365	-4.25685
1.44093	-2.1374	7.90142	19.4196	9.17243	9.0473	-0.0935
1.44426	0.27745	6.29551	18.5917	3.72857	9.3543	3.17725
1.44759	-1.5056	7.83699	19.4978	11.8429	8.03503	0.9988
1.45092	-2.7088	8.42661	15.5921	7.73153	6.17773	1.65185
1.45426	0.9993	8.30245	13.4705	8.6547	9.43227	-2.1796
1.45759	-2.37275	7.69421	12.865	8.9402	7.81537	-1.87685
1.46092	-1.60075	8.85401	15.2505	12.9965	5.53523	-3.5444
1.46425	-5.6927	7.86676	13.9895	11.7857	3.83787	-2.34495
1.46758	-1.8364	8.44414	15.3921	10.1604	7.4723	-0.87055
1.47091	-0.1958	7.69212	12.9798	10.0566	9.46767	-2.48375
1.47425	-1.7384	8.9649	16.7193	8.66353	7.2872	-0.0614
1.47758	1.22285	7.98737	19.5622	8.75387	5.88283	0.3767
1.48091	0.66935	8.4213	21.6824	19.4258	10.2186	1.82505
1.48424	-0.72075	9.21963	16.776	41.3888	10.0585	-2.7035
1.48757	-6.52945	10.8945	18.7108	14.7373	9.82833	-0.9506
1.4909	-3.4616	10.1562	19.7602	8.86243	7.8954	0.6079
1.49424	2.81885	10.2726	16.5665	9.63703	7.456	2.3787
1.49757	2.9648	9.45668	16.9579	12.3438	9.44513	1.50165
1.90069	7.1494	16.1125	33.984	17.3185	18.5932	-2.7025
1.90403	7.05285	17.1182	31.7915	20.6421	15.1895	1.69765
1.90736	4.3198	17.2884	29.8988	20.8258	17.9217	5.18865
1.91069	-0.4291	17.1723	33.1701	21.0793	17.3298	1.9978
1.91402	-4.8116	17.5467	31.1295	18.954	21.1768	2.5147
1.91735	-0.7988	19.5651	28.2814	21.0854	18.3109	5.3536
1.92068	-1.4309	20.5517	27.7095	20.5175	16.3209	4.7503
1.92402	-4.2619	18.9172	32.2533	23.1697	19.6178	-0.89565
1.92735	-1.7924	15.9735	32.3942	27.6819	17.7601	-1.209
1.93068	-0.18455	17.121	29.4003	26.7768	16.051	-1.67405
1.93401	-1.6915	20.4811	35.207	25.0739	22.4896	-3.04905
1.93734	-1.87465	18.5013	34.9515	23.3363	22.3892	-0.2164
1.94067	-2.9199	18.5232	37.5185	29.9285	24.8159	2.4384
1.94401	1.4978	20.6243	39.2141	26.6048	23.0258	0.70025
1.94734	5.9692	18.9796	36.1389	25.4111	20.9399	-0.84305
1.95067	4.1871	20.0565	30.5778	24.5525	18.558	0.4892
1.954	1.8728	16.1382	29.0055	22.9645	12.1572	3.11675
1.95733	1.2776	16.2885	33.08	25.382	13.333	3.0555
1.96066	-2.83265	17.9794	35.6659	28.9784	17.9571	2.35195
1.964	-3.05175	18.1044	33.3785	27.4309	12.8819	1.88675
1.96733	-3.456	18.7459	35.9622	28.2044	18.9238	3.2561
1.97066	-1.95	18.9878	35.4438	22.6324	21.6471	7.21495
1.97399	-1.51715	18.1271	34.728	22.5358	18.9808	6.4369
1.97732	0.95585	16.6269	33.1639	18.2586	16.4383	5.1448
1.98065	-1.4646	17.4944	35.4146	20.6329	20.5031	1.1769
1.98399	-2.9563	19.4638	35.6139	24.4502	19.6915	5.95305
1.98732	-5.17075	19.3054	33.4062	26.6271	23.8239	2.0279
1.99065	2.847	19.5462	34.9321	27.7656	23.2225	0.2545
1.99398	-0.1196	18.3515	36.7987	25.6183	20.9599	4.18225
1.99731	-0.73535	19.8673	35.3583	25.3213	25.804	9.04875
2.00064	-3.24235	20.4779	33.9555	23.7891	24.0264	5.7964
2.00398	-6.4719	18.8387	32.6264	26.221	21.3786	2.39315
2.00731	-8.1235	19.504	33.8097	25.9771	19.9692	4.01655
2.01064	-1.6002	20.522	33.7692	19.8778	22.0896	1.87725
2.01397	-3.6477	19.219	38.3532	23.6583	21.2743	5.75825
2.0173	5.0746	20.847	40.7991	24.5472	21.4456	11.7959
2.02063	1.47145	20.2658	37.5219	24.5437	22.9801	6.73115
2.02396	-1.5828	19.2701	42.0344	25.651	18.6586	-0.17165
2.0273	-2.30265	18.2916	38.9188	25.9309	17.2792	-1.3892
2.03063	-2.34245	19.1852	33.0331	29.1101	18.6754	3.4649
2.03396	-3.8464	19.5839	32.1683	25.1643	20.4881	4.18885
2.03729	3.9124	18.5738	31.3431	28.7661	19.3785	5.3125
2.04062	-5.2685	18.2397	30.9714	25.0408	21.0821	4.008
2.04395	-6.7526	19.7782	35.4925	27.2796	21.8842	2.4274
2.04729	1.11115	20.7024	30.8315	26.4932	21.2298	2.28635
2.05062	2.93465	19.0045	31.0948	25.1866	17.8188	-4.58005
2.05395	-4.43085	19.6418	33.8814	24.0602	20.5173	5.0484
2.05728	1.9387	17.5112	37.5754	23.3734	24.6718	6.9677
2.06061	3.66505	19.5911	39.7995	25.1269	24.4635	4.0517
2.06394	1.0901	21.0561	39.1814	25.4265	23.345	0.4725
2.06728	1.729	20.3299	38.6088	24.0177	17.1592	2.9541
2.07061	4.473	21.6942	37.3013	27.8266	17.2269	2.3398
2.07394	-1.59675	20.5778	33.1371	28.2326	15.6368	-0.11555
2.07727	0.32375	20.1231	32.4907	27.0435	20.1873	4.3459
2.0806	-4.7085	20.1081	27.9687	23.0327	23.9475	3.08175
2.08393	-3.26355	18.1786	38.2057	30.4283	17.8173	2.26805
2.08727	-3.2566	20.6504	41.4297	23.8194	20.4009	12.291
2.0906	-1.1629	23.302	35.399	25.7214	20.9999	5.82625
2.09393	-3.31505	20.2113	34.5293	23.8629	16.2691	2.3928
2.09726	-1.98135	19.5614	38.3467	25.1484	17.1311	4.1637
2.10059	-4.9568	18.3696	35.7599	22.8273	15.5497	7.1054
2.10392	0.7413	18.8397	35.8706	24.8291	21.4562	8.54735
2.10726	4.57455	20.0529	30.5585	22.5544	21.9328	5.28905
2.11059	2.6238	21.3942	30.6813	26.6455	13.5325	5.5699
2.11392	-0.7974	19.8543	35.1621	28.5872	21.7296	9.4805
2.11725	5.53885	20.6104	27.3013	25.0858	24.0979	2.4127
2.12058	5.32685	21.3033	30.6964	24.3197	23.055	-1.38475
2.12391	5.36935	21.7965	33.063	23.6541	21.7429	2.44115
2.12725	5.81645	22.193	30.4541	25.4307	19.0281	-0.2852
2.13058	-0.13525	19.2567	33.3599	19.4284	17.5856	2.4012
2.13391	-0.8612	18.6865	28.9348	23.0711	20.5699	0.9748
2.13724	3.7315	21.6224	30.9333	22.6305	24.4226	3.744
2.14057	0.5524	23.1082	32.2208	25.626	22.2705	2.43765
2.1439	-1.1924	21.2193	32.6947	29.1436	18.385	-0.05385
2.14724	-4.4505	21.3603	32.6155	23.7759	18.0427	-2.37535
2.15057	-4.0109	21.7822	29.4146	28.7404	16.8387	1.02455
2.1539	0.2375	20.7152	29.1189	30.0119	17.688	5.05025
2.15723	-1.0002	22.0486	37.5615	20.6969	13.7284	3.4882
2.16056	-0.0232	20.9171	32.3508	22.3127	13.3693	5.1144
2.16389	4.6031	19.359	33.1187	21.3864	21.74	10.2548
2.16723	2.4219	21.153	32.1641	22.4903	21.0235	3.90625
2.17056	3.16975	23.3895	29.9928	26.3611	19.1637	4.64435
2.17389	0.51665	20.7071	28.5765	23.9083	19.2882	4.75735
2.17722	0.18945	18.411	26.3949	30.0593	19.3114	8.11275
2.18055	2.94485	21.4862	33.8221	23.2608	14.3622	9.05885
2.18388	2.8207	22.7416	29.1744	23.5382	13.5155	9.2501
2.18721	0.42115	21.8987	30.523	24.2544	12.9435	4.86165
2.19055	2.19225	21.5764	27.2181	19.3469	16.7994	6.69235
2.19388	-3.9544	21.5568	30.8656	19.4433	17.6807	5.08555
2.19721	2.14985	22.5428	32.3929	19.3475	13.7443	4.88475
2.20054	0.1037	20.6878	36.832	18.4614	17.0407	2.8089
2.20387	-1.1225	19.4346	31.4058	18.8513	17.34	3.71595
2.2072	-1.4638	19.5179	31.417	17.2761	12.6083	0.58695
2.21054	-0.6106	21.1616	29.3455	23.1724	14.7005	1.2594
2.21387	0.98995	20.6595	31.3388	19.538	15.3519	1.1257
2.2172	1.95665	21.3805	33.9346	22.6634	19.9777	6.9068
2.22053	7.22935	22.6675	33.2783	19.4148	15.4775	3.4568
2.22386	-3.5685	22.8893	30.0502	18.9309	14.4342	5.1171
2.22719	-6.9874	20.9573	27.7426	22.6369	17.887	0.3539
2.23053	-3.90575	22.9455	32.743	18.3521	19.0942	2.9446
2.23386	-0.9968	21.5482	29.2591	17.0539	19.9328	-2.274
2.23719	2.0069	20.5792	29.8099	19.7723	11.4934	4.6374
2.24052	-1.16845	19.9882	34.2525	21.196	13.1854	2.0428
2.24385	0.82485	19.8248	35.5072	20.4917	16.0034	-1.9278
2.24718	4.02575	22.4261	34.5407	19.6323	17.4188	-0.65885
2.25052	-3.0924	22.5371	30.5717	16.9709	13.5998	-0.8494
2.25385	1.0406	23.1704	26.3885	17.7795	17.1602	-0.12245
2.25718	-7.82675	20.8759	27.8918	26.7526	19.783	-2.82025
2.26051	-1.6426	19.2435	27.0889	17.8447	15.798	-0.92505
2.26384	-2.45705	21.7193	33.6771	20.3129	19.1568	0.78365
2.26717	2.04065	23.1995	30.9141	23.5705	17.5577	-0.3223
2.27051	-4.39285	20.8422	29.2748	20.2519	18.9558	3.35345
2.27384	-5.02385	22.0531	27.4839	21.3451	16.8142	-0.2785
2.27717	2.1231	22.0862	30.9514	23.063	14.7363	-2.06785
2.2805	1.8639	20.4462	28.4457	16.0701	18.7268	1.0912
2.28383	-1.0824	23.4695	26.7029	21.9701	15.224	0.1458
2.28716	-7.2503	20.841	27.7512	23.1152	11.4389	5.9239
2.2905	-7.0272	20.171	30.7983	25.1435	15.5374	4.8089
2.29383	1.22125	18.4854	31.8368	20.427	14.4153	-1.05465
2.29716	-5.6837	17.4857	25.8591	13.2294	15.3766	0.8336
2.43042	0.39865	20.6281	28.2812	16.0329	11.6179	3.5027
2.43376	5.905	24.3985	25.2823	16.2006	14.8516	8.2478
2.43709	3.57585	19.9903	24.3711	16.0427	13.0841	8.13125
2.44042	1.9023	20.8361	23.1133	16.5276	13.8568	5.9277
2.44375	-4.15955	18.5654	22.0215	15.9552	10.7614	0.1053
2.44708	-5.4209	19.9338	26.0287	10.621	15.0486	-4.17845
2.45041	5.0472	18.9506	27.3112	13.7491	20.3	-4.28545
2.45375	0.67435	21.3541	24.3857	24.1527	13.1709	3.77115
2.45708	-0.71065	22.3454	24.3272	18.1058	9.31667	9.05
2.46041	-10.7989	17.2904	19.0004	16.0553	8.13493	6.8892
2.46374	-1.95795	18.3121	22.311	13.09	9.9468	0.92115
2.46707	0.186	19.0415	30.9188	11.074	8.51567	4.28375
2.4704	-6.19075	17.9855	34.4182	10.8091	4.2143	2.6905
2.47373	0.05095	18.4834	24.0927	24.9866	4.74387	-2.3505
2.47707	0.8344	23.3714	32.2689	22.6643	9.1559	0.2698
2.4804	1.2051	21.1784	39.7305	25.0386	9.14453	2.39575
2.48373	1.0778	20.8425	33.4441	15.0041	9.92897	0.25535
2.48706	4.2493	20.0977	23.2191	15.9168	10.6378	5.0966
2.49039	-0.4228	20.2492	16.0419	18.509	11.9843	1.46825
2.49372	0.86015	20.9284	23.0485	16.1279	16.5978	-5.0721
2.49706	1.0441	18.9805	31.3384	17.8242	12.5158	-5.99575
2.50039	0.3336	16.8078	27.6551	14.8728	15.301	-6.78015
2.50372	0.1547	17.971	18.9753	17.1055	11.2235	-0.04125
2.50705	1.17705	16.4411	18.2529	19.7023	8.4762	-3.0107
2.51038	4.95785	16.3444	26.2293	15.4355	8.92743	-6.27915
2.51371	5.44445	20.3202	26.7171	11.9208	12.6618	-2.84965
2.51705	-0.3511	19.5617	30.3426	20.1326	7.2265	5.6864
2.52038	2.49395	19.5973	27.842	18.063	14.8423	4.1869
2.52371	9.75305	18.3281	17.6453	16.2883	14.2742	-1.4369
2.52704	2.6315	17.8496	24.1156	16.8474	15.6537	-4.62405
2.53037	-0.25545	20.8251	26.3777	18.6453	11.2166	-2.037
2.5337	0.64485	20.0021	21.9373	16.0748	12.0735	6.28765
2.53704	-1.70085	17.047	33.4665	17.6479	6.07497	-1.73
2.54037	-5.5895	17.0974	30.3971	15.4893	6.04723	-1.22365
2.5437	-4.00855	18.4833	27.0363	19.8122	8.14463	-2.37325
2.54703	2.09565	18.8668	18.6788	18.3224	11.1734	-7.78265
2.55036	1.31675	19.0357	23.3956	17.3905	8.99073	-14.1831
2.55369	-4.47135	16.6047	25.0401	18.2276	5.05617	-3.2518
2.55703	-1.41885	18.6992	25.3176	13.5376	12.9219	-3.95305
2.56036	-6.3546	19.5956	23.6501	18.6387	12.9426	1.67485
2.56369	-0.0476	16.6845	26.4026	11.2357	1.63677	-2.3758
2.56702	7.90255	16.6128	32.7468	12.4674	7.71787	-6.0093
2.57035	8.2609	14.1984	31.2488	16.2167	13.0653	-0.89865
2.57368	6.3307	17.5878	29.2921	25.0141	10.2045	1.89475
2.57702	7.05485	19.3903	22.8409	21.9756	6.69877	-2.4082
2.58035	-0.4038	17.0381	24.7507	19.2012	16.0153	1.41005
2.58368	2.76085	17.1856	16.7504	16.5372	12.1353	1.40605
2.58701	-3.41325	16.7255	22.9344	14.1213	7.32333	-5.78095
2.59034	-7.0058	19.1205	22.4009	17.6114	6.0949	-5.6846
2.59367	-7.8746	20.2563	28.3382	17.1574	11.9546	7.2932
2.59701	-4.10775	18.9237	21.4914	16.9527	13.4414	0.99525
2.60034	2.8831	16.6855	30.017	9.54183	5.47923	-0.74675
2.60367	2.43395	18.1567	21.2776	15.1623	7.29043	-8.83275
2.607	27.459	20.1548	29.1039	16.0551	9.9279	-0.5604
2.61033	15.8331	17.3306	25.013	15.2104	6.70347	3.0497
2.61366	3.6212	16.8473	24.7418	19.3594	13.1883	-3.12105
2.617	2.2237	17.2185	30.5666	16.1694	12.3184	9.732
2.62033	-2.05735	19.2255	30.7417	17.6967	8.55707	5.6485
2.62366	-0.76475	18.5382	22.368	11.4383	7.68287	-2.73605
2.62699	-4.74465	14.3459	32.0487	20.183	4.9933	-8.4648
2.63032	3.78055	18.445	28.3705	21.3448	10.0113	-2.78205
2.63365	1.01185	13.8941	30.8016	14.6115	12.0857	3.2235
2.63698	-4.594	15.6621	31.0309	11.2213	7.09987	3.1729
2.64032	4.1091	15.5989	27.8519	10.8281	11.4439	-3.80585
2.64365	5.8156	15.6282	24.3348	15.0101	8.33693	0.50015
2.64698	3.10975	18.9914	22.8019	18.439	11.5294	-6.03365
2.65031	0.1988	15.4997	17.0802	23.9649	11.767	3.1059
2.65364	-5.1912	17.5301	17.1788	21.9389	11.3533	-2.37615
2.65697	1.05905	20.7807	25.1326	15.5718	7.2499	-4.13815
2.66031	0.6586	16.6375	30.0428	22.2677	10.0942	-5.97215
2.66364	2.02305	16.6884	24.2148	19.0828	18.4614	-3.41455
2.66697	-5.0167	17.1592	23.9571	12.4281	7.1649	5.38735
2.6703	-1.03985	18.6976	25.7094	6.04233	4.77983	-3.431
2.67363	-12.3465	17.0141	23.6099	11.2278	4.4787	3.55855
2.67696	-3.42215	17.572	18.7492	16.3182	8.43593	9.4291
2.6803	-5.4713	17.4398	14.7364	12.1319	13.5914	-3.92995
2.68363	-11.8521	16.2758	27.305	10.976	11.3596	5.07625
2.68696	-6.07825	13.7343	28.7553	14.6757	13.3175	-2.1492
2.69029	2.6786	20.7162	24.6477	10.174	6.21487	-4.73025
2.69362	-1.49165	11.5384	25.7456	13.6792	15.2138	3.69245
2.69695	-3.3768	11.9862	22.6969	13.8488	20.3936	1.5369
2.70029	3.8398	14.8995	25.2591	12.8209	10.6823	4.1543
2.70362	4.9458	13.4474	36.6599	12.6607	9.55733	0.0513
2.70695	7.69175	15.0164	30.23	5.66557	8.15633	-2.3642
2.71028	9.2517	15.0645	20.6638	10.692	17.5373	-2.0631
2.71361	6.02515	14.613	28.9201	3.0772	10.9102	-0.08615
2.71694	9.88965	14.8864	35.0463	0.1663	6.43443	-5.65175
2.72028	0.9208	18.9099	18.8276	11.1867	13.1957	-2.4396
2.72361	-4.0295	12.902	11.6334	13.7023	10.1059	7.5495
2.72694	-4.56615	11.5228	26.3698	21.2055	9.3366	3.5253
2.85021	7.5499	15.8221	21.3908	5.039	1.38227	-4.7066
2.85354	6.68345	23.0531	15.3983	7.45833	-1.98937	1.47275
2.85687	-1.0137	15.5677	21.0119	6.694	0.6571	0.25475
2.8602	2.5734	13.115	14.8715	4.46233	-2.06543	0.83855
2.86354	-6.13595	15.3314	11.9687	7.44267	7.77567	-0.39205
2.86687	-5.3027	15.6792	17.6602	9.93967	1.843	4.7198
2.8702	14.4719	12.2587	15.6544	-4.28903	0.69433	3.67285
2.87353	6.75145	14.0063	14.1146	13.3059	8.45153	1.94135
2.87686	1.233	13.5294	10.6905	18.7647	6.16443	-7.5027
2.88019	1.46725	12.6345	15.4872	9.186	6.192	9.0016
2.88353	-3.3556	12.5482	18.864	7.42227	11.0527	1.53345
2.88686	7.18165	13.3763	20.1979	9.68483	5.7406	3.76675
2.89019	-1.9779	13.7647	13.0405	-0.97443	6.9359	-0.1983
2.89352	-1.8622	11.3955	11.0743	8.9728	5.89767	6.43405
2.89685	-2.50685	9.77302	18.2697	9.35577	10.8851	-4.23045
2.90018	4.691	8.29876	24.9782	9.54867	4.76597	-5.48745
2.90352	-0.53485	8.87322	22.6103	4.79967	6.63667	-3.8927
2.90685	-2.10365	10.6952	21.508	6.32867	9.76933	-7.5892
2.91018	12.4463	8.50453	12.8704	-1.21767	2.98667	-6.8272
2.91351	0.1432	10.8237	26.3951	-1.18767	5.56277	3.9019
2.91684	0.38385	14.0041	23.8357	6.493	8.4729	4.59695
2.92017	-2.20885	12.608	15.5986	3.16567	12.194	3.3136
2.92351	-2.41235	20.306	10.4803	7.92767	10.992	1.95155
2.92684	1.47295	29.9132	9.41265	14.0747	-0.23407	5.92065
2.93017	-2.46965	41.6761	18.4379	11.9747	0.6219	-5.30375
2.9335	-5.39435	38.8928	15.011	14.704	4.4917	-2.15535
2.93683	8.1381	22.7405	19.3327	3.52607	1.73493	-4.2872
2.94016	1.65305	10.282	26.5246	-3.10333	0.11837	2.48625
2.94349	5.01215	12.6943	25.3177	6.50967	10.0617	-1.7335
2.94683	2.0388	7.49755	18.8956	10.9483	11.1202	-11.0015
2.95016	5.81075	9.55698	18.552	7.59833	-0.77057	-2.78295
2.95349	0.9852	13.2455	16.3167	6.68733	5.6716	-4.18575
2.95682	3.6292	9.64698	13.4223	3.06733	10.8198	3.3802
2.96015	6.9161	9.62772	16.6497	3.57833	1.4685	2.2367
2.96348	3.9917	13.5865	22.7349	8.23837	-6.0158	-2.81915
2.96682	-2.8618	9.04246	20.0512	5.739	2.17533	10.3704

## Sheet: Figure2a
time (μs)	melt thickness (μm)	SAXS intensity (e. u.)
0.0084	6.35272	894.697
0.0168	10.5902	4984.48
0.0336	10.7779	4404.59
0.042	7.50084	2932.42
0.0504	8.17387	2956.31
0.0588	6.39945	3516.92
0.084	4.22402	2234.24
0.1	6.12249	2592.98
0.15	8.16499	1606.73
0.2	7.38114	1715.63
0.3	5.31804	1337.99
1	4.58305	966.954
3	2.51733	488.603
10	0.47215	432.963

## Sheet: Figure2b
estimated temperature		simulated temperature change
time (μs)	T (K)	time (μs)	T (K)
0.0084	365.9	0.00714	349.276
0.0168	337.3	0.00734	349.256
0.0336	320.9	0.00755	349.235
0.042	312	0.00776	349.214
0.0504	365.9	0.00798	349.192
0.0588	337.3	0.0082	349.169
0.084	334.1	0.00843	349.146
0.1	365.9	0.00867	349.123
0.15	320.9	0.00891	349.098
0.2	307	0.00916	349.073
0.3	354.8	0.00942	349.047
1	299.5	0.00968	349.021
3	299.5	0.00995	348.994
10	268.1	0.01023	348.966
		0.01052	348.937
		0.01082	348.908
		0.01112	348.878
		0.01143	348.847
		0.01175	348.815
		0.01208	348.782
		0.01242	348.748
		0.01277	348.714
		0.01313	348.678
		0.0135	348.642
		0.01388	348.604
		0.01427	348.566
		0.01467	348.526
		0.01508	348.486
		0.0155	348.444
		0.01594	348.401
		0.01638	348.357
		0.01684	348.312
		0.01732	348.266
		0.0178	348.218
		0.0183	348.169
		0.01882	348.119
		0.01935	348.067
		0.01989	348.015
		0.02045	347.96
		0.02102	347.904
		0.02161	347.847
		0.02222	347.788
		0.02284	347.728
		0.02348	347.666
		0.02414	347.603
		0.02482	347.537
		0.02552	347.47
		0.02623	347.402
		0.02697	347.331
		0.02773	347.259
		0.0285	347.184
		0.0293	347.108
		0.03013	347.03
		0.03097	346.95
		0.03184	346.868
		0.03274	346.783
		0.03366	346.696
		0.0346	346.608
		0.03557	346.517
		0.03657	346.423
		0.0376	346.327
		0.03865	346.229
		0.03974	346.128
		0.04085	346.025
		0.042	345.919
		0.04318	345.81
		0.04439	345.699
		0.04564	345.585
		0.04692	345.468
		0.04824	345.348
		0.04959	345.225
		0.05098	345.099
		0.05241	344.97
		0.05388	344.837
		0.0554	344.702
		0.05695	344.563
		0.05855	344.421
		0.06019	344.276
		0.06188	344.126
		0.06362	343.974
		0.06541	343.817
		0.06724	343.657
		0.06913	343.494
		0.07107	343.326
		0.07307	343.154
		0.07512	342.979
		0.07723	342.799
		0.0794	342.615
		0.08163	342.427
		0.08392	342.235
		0.08627	342.038
		0.08869	341.837
		0.09118	341.631
		0.09374	341.421
		0.09638	341.206
		0.09908	340.986
		0.10186	340.762
		0.10472	340.533
		0.10766	340.298
		0.11069	340.059
		0.11379	339.815
		0.11699	339.565
		0.12027	339.31
		0.12365	339.051
		0.12712	338.785
		0.13069	338.514
		0.13436	338.238
		0.13813	337.957
		0.142	337.669
		0.14599	337.376
		0.15009	337.078
		0.1543	336.773
		0.15864	336.463
		0.16309	336.148
		0.16767	335.826
		0.17237	335.498
		0.17721	335.165
		0.18219	334.825
		0.1873	334.48
		0.19256	334.128
		0.19797	333.771
		0.20353	333.407
		0.20924	333.038
		0.21511	332.662
		0.22115	332.28
		0.22736	331.893
		0.23374	331.499
		0.2403	331.099
		0.24705	330.694
		0.25399	330.282
		0.26112	329.865
		0.26845	329.441
		0.27598	329.012
		0.28373	328.577
		0.2917	328.137
		0.29988	327.691
		0.3083	327.239
		0.31696	326.782
		0.32586	326.319
		0.335	325.852
		0.34441	325.379
		0.35408	324.901
		0.36402	324.418
		0.37424	323.931
		0.38474	323.439
		0.39554	322.942
		0.40665	322.442
		0.41806	321.937
		0.4298	321.428
		0.44187	320.915
		0.45427	320.399
		0.46702	319.88
		0.48013	319.357
		0.49361	318.831
		0.50747	318.303
		0.52172	317.772
		0.53636	317.239
		0.55142	316.704
		0.5669	316.168
		0.58281	315.629
		0.59918	315.09
		0.616	314.55
		0.63329	314.009
		0.65107	313.467
		0.66935	312.926
		0.68814	312.384
		0.70746	311.844
		0.72732	311.303
		0.74774	310.764
		0.76873	310.227
		0.79031	309.691
		0.81249	309.156
		0.8353	308.624
		0.85875	308.095
		0.88286	307.568
		0.90765	307.044
		0.93312	306.524
		0.95932	306.007
		0.98625	305.494
		1.01394	304.985
		1.0424	304.48
		1.07167	303.98
		1.10175	303.485
		1.13268	302.994
		1.16448	302.509
		1.19717	302.03
		1.23078	301.556
		1.26533	301.087
		1.30085	300.625
		1.33737	300.169
		1.37492	299.718
		1.41352	299.275
		1.4532	298.837
		1.49399	298.406
		1.53593	297.982
		1.57905	297.564
		1.62338	297.153
		1.66896	296.749
		1.71581	296.351
		1.76398	295.96
		1.8135	295.576
		1.86441	295.199
		1.91675	294.828
		1.97056	294.464
		2.02588	294.107
		2.08275	293.756
		2.14122	293.412
		2.20133	293.074
		2.26313	292.742
		2.32666	292.417
		2.39198	292.098
		2.45913	291.785
		2.52817	291.478
		2.59914	291.176
		2.67211	290.881
		2.74712	290.59
		2.82424	290.306
		2.90353	290.026
		2.98504	289.752
		3.06884	289.483
		3.15499	289.219
		3.24356	288.96
		3.33462	288.706
		3.42823	288.456
		3.52447	288.211
		3.62342	287.97
		3.72514	287.733
		3.82971	287.501
		3.93723	287.272
		4.04776	287.048
		4.16139	286.827
		4.27821	286.61
		4.39832	286.397
		4.52179	286.188
		4.64873	285.982
		4.77924	285.779
		4.91341	285.58
		5.05134	285.384
		5.19315	285.191
		5.33894	285.002
		5.48882	284.815
		5.64291	284.631
		5.80132	284.451
		5.96418	284.273
		6.13162	284.098
		6.30375	283.925
		6.48072	283.756
		6.66265	283.589
		6.8497	283.424
		7.04199	283.263
		7.23968	283.103
		7.44292	282.946
		7.65187	282.792
		7.86668	282.639
		8.08752	282.489
		8.31457	282.342
		8.54798	282.196
		8.78795	282.053
		9.03466	281.912
		9.28829	281.773
		9.54904	281.636
		9.81712	281.501
		10.0927	281.368
		10.3761	281.237
		10.6673	281.108
		10.9668	280.981
		11.2747	280.855
		11.5912	280.732
		11.9166	280.61

## Sheet: Figure3a
q (Å-1)	1 nm	10 nm	100 nm	1 μm
0.10162	2.57536e-14	9.39495e-15	9.30266e-16	9.30136e-17
0.10495	2.52289e-14	8.26187e-15	8.17534e-16	8.17484e-17
0.10828	2.46975e-14	7.27902e-15	7.21428e-16	7.21383e-17
0.11161	2.41603e-14	6.43206e-15	6.39064e-16	6.38999e-17
0.11494	2.36183e-14	5.71158e-15	5.68098e-16	5.68048e-17
0.11827	2.30721e-14	5.09928e-15	5.06692e-16	5.06677e-17
0.1216	2.25225e-14	4.56979e-15	4.53413e-16	4.53375e-17
0.12494	2.19704e-14	4.10192e-15	4.06939e-16	4.06901e-17
0.12827	2.14163e-14	3.68567e-15	3.6624e-16	3.66235e-17
0.1316	2.08612e-14	3.31946e-15	3.30543e-16	3.30523e-17
0.13493	2.03057e-14	3.00171e-15	2.99084e-16	2.99061e-17
0.13826	1.97506e-14	2.72568e-15	2.71263e-16	2.71253e-17
0.14159	1.91966e-14	2.4813e-15	2.46612e-16	2.46605e-17
0.14493	1.86443e-14	2.26062e-15	2.24711e-16	2.24695e-17
0.14826	1.80945e-14	2.06078e-15	2.05174e-16	2.05164e-17
0.15159	1.75477e-14	1.88234e-15	1.87711e-16	1.8771e-17
0.15492	1.70046e-14	1.72518e-15	1.72085e-16	1.72074e-17
0.15825	1.64659e-14	1.58631e-15	1.58039e-16	1.58032e-17
0.16158	1.59321e-14	1.46112e-15	1.45396e-16	1.45394e-17
0.16492	1.54038e-14	1.34621e-15	1.33999e-16	1.33994e-17
0.16825	1.48815e-14	1.24082e-15	1.23697e-16	1.2369e-17
0.17158	1.43656e-14	1.14572e-15	1.1436e-16	1.14358e-17
0.17491	1.38568e-14	1.06098e-15	1.05891e-16	1.0589e-17
0.17824	1.33555e-14	9.85062e-16	9.81967e-17	9.81907e-18
0.18157	1.28621e-14	9.15599e-16	9.11807e-17	9.1179e-18
0.18491	1.2377e-14	8.51037e-16	8.47829e-17	8.47822e-18
0.18824	1.19006e-14	7.91267e-16	7.89403e-17	7.89366e-18
0.19157	1.14332e-14	7.36891e-16	7.35887e-17	7.35864e-18
0.1949	1.09752e-14	6.8799e-16	6.86823e-17	6.86818e-18
0.19823	1.05268e-14	6.43655e-16	6.41806e-17	6.41791e-18
0.20156	1.00884e-14	6.02593e-16	6.00421e-17	6.00394e-18
0.20489	9.6602e-15	5.64048e-16	5.62282e-17	5.62282e-18
0.20823	9.24235e-15	5.28118e-16	5.27156e-17	5.27146e-18
0.21156	8.83506e-15	4.95229e-16	4.94735e-17	4.94713e-18
0.21489	8.43849e-15	4.65422e-16	4.64741e-17	4.64736e-18
0.21822	8.0528e-15	4.38123e-16	4.37001e-17	4.36996e-18
0.22155	7.67809e-15	4.12584e-16	4.11309e-17	4.11297e-18
0.22489	7.31441e-15	3.88425e-16	3.87469e-17	3.87456e-18
0.22822	6.96185e-15	3.65792e-16	3.65319e-17	3.65321e-18
0.23155	6.62045e-15	3.44979e-16	3.44751e-17	3.44744e-18
0.23488	6.29018e-15	3.25987e-16	3.25604e-17	3.25594e-18
0.23821	5.97108e-15	3.08446e-16	3.07754e-17	3.07754e-18
0.24154	5.66307e-15	2.91891e-16	2.91129e-17	2.91122e-18
0.24488	5.36611e-15	2.76137e-16	2.75606e-17	2.75599e-18
0.24821	5.08014e-15	2.61323e-16	2.61097e-17	2.61095e-18
0.25154	4.80507e-15	2.47648e-16	2.47535e-17	2.47534e-18
0.25487	4.54074e-15	2.35098e-16	2.34849e-17	2.34842e-18
0.2582	4.28708e-15	2.2341e-16	2.22957e-17	2.22953e-18
0.26153	4.04392e-15	2.12299e-16	2.11805e-17	2.11807e-18
0.26487	3.8111e-15	2.01675e-16	2.01354e-17	2.01348e-18
0.2682	3.58842e-15	1.91655e-16	1.91531e-17	1.91528e-18
0.27153	3.37573e-15	1.82376e-16	1.82299e-17	1.82299e-18
0.27486	3.17284e-15	1.73811e-16	1.73621e-17	1.73619e-18
0.27819	2.97949e-15	1.65777e-16	1.65454e-17	1.6545e-18
0.28152	2.79551e-15	1.58089e-16	1.57756e-17	1.57755e-18
0.28485	2.62064e-15	1.5071e-16	1.50503e-17	1.50503e-18
0.28819	2.45463e-15	1.43736e-16	1.43667e-17	1.43662e-18
0.29152	2.29727e-15	1.37259e-16	1.37207e-17	1.37207e-18
0.29485	2.14828e-15	1.31251e-16	1.31109e-17	1.31109e-18
0.29818	2.00742e-15	1.25577e-16	1.2535e-17	1.25347e-18

## Sheet: Figure3b
time (μs)	radii (Å)	Np
0.0168	28.9293	63490000000
0.0336	29.6856	59801100000
0.042	30.2828	39204600000
0.0504	28.5714	50868400000
0.0588	21.7045	90846500000
0.084	21.2722	63694800000
0.1	24.4031	61151600000
0.15	44.4288	13513800000
0.2	45.7816	11165200000
0.3	45.204	8356720000
1	42.4771	8679710000
3	29.8465	13742800000
10	17.5839	12605100000

## Sheet: FigureS1
q (Å-1)	-8.4 ns	8.4 ns	16.8 ns	33.6 ns	42 ns	50.4 ns	58.8 ns	84 ns	100 ns	150 ns	200 ns	300 ns	1 μs	3 μs	10 μs
0.10162	-3.7897	8.19635	85.6816	72.3949	41.0123	61.3235	72.9271	55.4483	59.945	31.8651	45.2762	26.6332	20.0261	22.7534	9.4516
0.10495	4.49205	10.3039	88.1877	70.605	54.7201	72.0341	66.1873	58.4596	58.7695	34.7897	33.8457	24.1565	17.3907	24.3421	17.0285
0.10828	-0.61695	10.6078	82.84	76.2329	55.1809	59.7345	65.9597	55.2769	59.178	26.9159	37.4292	22.6475	17.9535	19.4768	12.6104
0.11161	-7.43285	11.3152	73.8406	79.9487	57.8908	66.3863	74.1166	46.0494	53.7139	29.0846	38.882	19.986	17.4828	13.6055	11.3731
0.11494	7.0977	10.6717	79.2944	78.1464	53.9236	71.7381	67.8254	30.6671	68.4532	38.4642	35.1891	30.3357	16.1624	3.08447	14.5982
0.11827	5.09515	9.32056	70.9101	69.0311	36.0045	60.4676	56.8873	29.3749	60.1966	30.0159	33.5752	32.9105	21.7261	1.3443	2.1378
0.1216	5.1379	8.24252	65.1415	66.0575	34.5555	56.1782	56.7609	28.7193	51.7239	27.419	31.5479	24.0838	22.5456	11.9649	1.98965
0.12494	6.4256	5.96929	58.0683	64.9799	30.2586	43.5665	53.7031	34.9179	46.1061	20.8058	18.2394	9.7748	17.4074	13.9511	-2.35355
0.12827	5.64295	6.08584	56.8808	46.7108	27.2374	39.5884	53.3098	26.0363	40.9276	17.6887	6.71235	14.2039	11.1465	3.25043	-0.8293
0.1316	1.8446	7.04982	52.8387	42.88	26.1485	37.0434	46.9027	27.1665	27.7244	18.1907	18.3948	10.4672	10.125	-3.43207	4.86955
0.13493	2.19185	5.43196	52.5626	40.9627	29.3546	32.5632	49.3952	23.7743	24.2178	20.4603	18.3269	9.22347	8.77837	3.5361	12.9148
0.13826	3.278	5.90014	41.2737	29.4268	23.8351	26.7915	44.7884	9.1014	22.2841	16.2949	19.3634	15.2119	9.37167	-3.07087	11.8616
0.14159	6.70355	8.06667	43.4274	34.7034	20.9061	36.9785	30.0485	4.7987	20.7704	3.71045	15.5541	9.96907	12.9411	4.1422	7.1965
0.14493	-7.96865	4.51208	35.2102	40.0426	20.2652	21.4154	11.7019	10.1905	14.2962	6.83115	13.2311	3.91873	14.6799	4.91147	3.688
0.14826	-5.44035	3.39514	40.5684	35.4831	22.8414	18.1938	20.9804	16.3507	18.8571	15.279	13.2214	11.602	11.624	1.49967	-1.73695
0.15159	0.56065	6.77804	40.3218	32.7798	15.2901	19.9966	25.3541	18.2386	28.6356	19.2058	21.8388	9.51317	6.86813	0.6471	-0.06945
0.15492	2.50235	10.3982	30.8673	32.9151	24.2412	20.0611	18.5448	14.6053	25.4917	16.4028	19.5726	12.2156	10.3231	-0.96527	-1.4211
0.15825	5.36025	7.93977	40.7824	29.1275	19.9692	24.3586	17.6334	15.6938	17.8363	17.6673	16.9861	12.6185	12.4303	-1.63777	4.19635
0.16158	-1.27685	3.36145	35.5588	29.3971	21.102	21.1648	20.5927	16.4741	7.14	13.0197	9.63495	12.3095	7.18667	-2.90523	8.72335
0.16492	2.50153	6.08044	23.91	27.5629	30.0908	20.6405	19.0879	17.0473	21.3	18.5704	10.6274	10.6203	5.9469	3.1629	-4.12915
0.16825	5.9409	9.27206	24.4009	31.4501	18.2018	11.8887	25.5952	16.044	14.3683	8.99505	3.78805	7.97207	5.72563	10.8275	-2.00725
0.17158	-1.30385	8.95039	35.7542	27.676	21.7039	14.2959	19.9361	6.06285	4.83463	10.9895	6.6508	-0.30963	7.66847	2.03307	-3.3108
0.17491	-1.58335	7.69725	40.4034	22.2798	15.5929	13.9185	12.8473	15.4476	11.3267	18.6805	-0.6198	4.58439	5.3532	3.38533	8.3441
0.17824	6.0764	3.88627	41.599	28.4678	15.8544	13.0695	7.02165	9.53195	3.1304	12.3395	2.89965	5.51273	2.465	0.39067	8.44905
0.18157	-2.1772	4.6306	31.7398	29.81	13.2104	20.5812	11.3741	11.4437	10.1668	6.733	10.1298	9.3861	4.94113	0.01597	8.38228
0.18491	2.7299	4.02498	22.0705	25.5148	13.5499	14.4767	20.808	14.9303	16.3168	5.66073	2.3225	9.31867	8.76237	-4.36414	0.3693
0.18824	-0.3301	7.33543	30.8393	28.6501	19.2348	9.3673	23.1636	10.1562	13.7805	4.72713	2.0566	2.72363	1.15501	1.67399	3.3651
0.19157	-3.10706	5.82588	31.5527	23.4171	15.7899	18.6787	20.8556	9.25205	6.49227	3.47795	7.2489	4.0435	1.94637	13.8569	3.82135
0.1949	-1.38116	7.11648	32.7096	20.2494	20.6159	12.7391	24.1825	9.15174	10.7231	-5.94638	16.3986	7.87297	2.48286	4.18875	2.5463
0.19823	-0.3762	6.77967	27.3166	19.8994	17.3663	15.4118	16.1669	15.4273	11.211	-0.83896	13.4343	4.45667	-1.20997	-3.43678	-1.60576
0.20156	-1.8387	5.66007	21.5416	18.4044	21.192	10.7289	17.1026	16.4905	11.8341	5.92375	13.5171	1.8328	2.41127	-1.6436	3.44925
0.20489	10.0479	7.25876	23.4385	22.0186	20.2242	16.0435	13.1877	17.2687	3.50314	3.3771	15.7757	0.29324	0.82323	3.24393	1.08755
0.20823	8.63945	6.44275	24.4201	19.2604	9.52938	10.091	14.3184	11.748	5.57397	-3.39262	6.72335	4.63593	-2.0805	5.65123	3.57635
0.21156	3.6637	3.59381	20.421	13.1816	10.7836	0.18979	9.59544	6.75957	6.23383	3.51037	1.94475	-0.04082	-1.78827	-0.2888	4.5629
0.21489	4.7771	3.3414	15.8704	18.1391	17.4454	3.386	11.0112	13.8847	12.185	12.5037	8.0753	-2.34875	1.08353	-2.0487	7.7527
0.21822	3.87315	2.03501	17.932	19.1965	23.0346	-0.19964	11.5956	13.2184	7.64563	5.68303	14.132	14.3651	0.99171	1.20613	1.4548
0.22155	-2.88378	6.0393	17.721	25.4518	18.9205	-4.03693	17.4937	10.4638	8.43814	10.1595	9.28605	14.874	5.73595	-1.0125	8.6788
0.22489	-5.54407	1.45368	17.3717	18.1341	13.033	4.98269	17.1463	3.98083	4.61606	8.33891	1.6981	6.1006	5.50637	2.3062	5.40475
0.22822	2.4554	4.67013	26.6467	19.2261	8.1944	8.83367	9.62085	10.403	-0.48988	15.9127	8.45645	2.1663	2.56023	3.85961	-1.68415
0.23155	1.21845	6.1452	26.7322	16.4887	13.2986	11.6516	9.34145	11.7219	8.06202	12.6907	8.8381	2.66287	-0.45642	-2.02505	-9.99267
0.23488	1.29065	5.79101	18.415	17.1707	11.3573	9.75147	15.1782	12.1898	7.49098	2.60826	10.2061	4.51541	1.04165	-0.81404	-14.2789
0.23821	-9.77712	4.28138	16.6218	16.089	10.8627	5.1721	15.1417	13.3569	2.02717	4.92009	6.45782	1.756	4.15816	3.27539	-3.6898
0.24154	-10.0539	2.36316	14.2866	18.1814	5.26755	11.0539	16.4434	6.73797	4.48098	6.28909	-2.41346	8.99991	2.48723	2.24315	3.64335
0.24488	-5.70118	3.32842	17.9412	19.6831	0.57361	8.2732	13.4798	3.46352	4.74502	1.9645	1.68375	11.7279	2.99317	0.19681	1.49115
0.24821	-2.95864	2.90101	21.6726	16.0976	7.53765	0.96064	3.5131	4.41373	9.86273	10.3847	4.4839	13.3155	6.14463	0.86249	3.1285
0.25154	6.01151	3.34878	16.9862	18.2737	5.86451	-5.48583	3.3308	7.86921	9.83805	6.32744	2.5685	8.3973	6.30837	-0.70478	7.8177
0.25487	4.49236	4.23689	15.8554	22.1861	6.86505	2.83909	13.7103	8.84865	11.9492	2.4657	3.39792	5.27323	-0.12614	1.81967	4.8772
0.2582	1.1584	4.46114	15.8863	14.0848	10.7282	5.77775	11.4056	6.14953	7.14947	3.06265	10.7411	6.77557	-0.60833	0.32454	2.7365
0.26153	-5.37933	6.37418	15.5584	12.4447	12.3146	8.51669	12.8874	3.07998	6.44791	3.41145	0.33469	6.08864	0.5512	3.11617	-3.29719
0.26487	-2.00835	8.40921	16.5043	8.97157	14.3702	11.2371	15.5455	10.6256	12.844	2.3226	-0.5097	0.69051	3.03681	1.846	3.82425
0.2682	-0.99748	9.63464	15.3142	19.0562	16.2914	5.5984	11.6705	8.89687	4.90534	0.73231	4.51494	4.75757	-0.06375	6.70053	6.86939
0.27153	0.67018	6.27433	14.9645	16.0124	13.2759	8.95959	14.3945	3.5863	7.38846	0.39046	7.95686	5.19301	8.96603	1.72077	3.04052
0.27486	4.9367	4.18549	20.7574	15.1352	12.1094	13.9262	9.01801	7.67811	13.5021	1.97989	7.24504	4.105	6.30216	4.6692	-2.45935
0.27819	4.51705	5.654	25.2166	15.1916	10.9328	11.3127	4.43337	8.92094	7.78694	5.65374	1.7817	7.40132	2.62953	7.78145	-1.80356
0.28152	3.29045	4.07765	21.58	17.9814	8.76262	19.6909	10.2804	4.48343	7.28763	3.11575	4.2281	5.02707	-0.6129	0.76278	-2.68992
0.28485	5.68445	5.65409	18.9195	12.4491	8.27993	15.983	10.6456	1.67486	4.70717	0.97895	1.87201	5.66477	3.56409	-0.87916	-2.22989
0.28819	-1.58723	2.32671	20.2848	9.73863	14.6203	9.84563	12.1284	2.09958	3.50735	-1.24722	4.90236	6.40873	3.83729	1.48267	-3.69651
0.29152	-2.62551	3.35957	23.0767	15.6853	12.7551	6.0715	13.2783	4.13719	4.4123	8.99078	1.38383	6.93447	3.61019	0.77494	2.56517
0.29485	0.34075	4.80314	17.7232	17.3296	11.2355	7.04127	8.10727	0.29466	2.67666	10.2999	0.432	-1.0186	2.22617	-1.10354	4.09689
0.29818	-3.98902	4.44828	16.5739	12.8887	6.7713	9.08516	6.39215	2.96104	6.13952	5.51253	4.43524	0.40937	3.94841	3.78665	-1.59158
0.30151	0.8867	5.29062	22.5259	13.2832	2.97078	6.02994	6.83276	2.36397	7.52935	3.88602	11.032	4.23408	2.32178	3.31376	-3.37184
0.30484	0.5904	8.59673	22.2636	16.7515	7.54497	4.4368	10.9887	6.62978	8.13841	6.05112	1.24503	1.77177	-1.08952	5.0326	-4.47607
0.30818	2.23655	6.67122	15.1162	17.0399	12.5674	7.1447	16.2303	5.40939	6.84133	6.32027	2.39651	-0.50227	3.2581	6.2724	-2.38498
0.31151	-2.90629	2.91802	17.2077	17.1114	14.8562	12.0575	11.6636	4.7468	11.8431	3.33347	3.7798	2.1465	0.16154	7.58726	0.06155
0.31484	-1.8095	6.35108	20.3467	14.3797	9.90207	9.43451	10.2268	7.95664	10.2218	4.85582	13.4226	0.25657	3.36324	3.52339	-2.9278
0.31817	2.19265	7.33845	17.2766	12.169	5.73305	5.78385	8.68321	-0.12655	10.4339	10.2017	13.4911	-0.3099	5.92056	-4.923	-6.58507
0.3215	-2.03307	6.33566	18.206	12.33	8.47285	4.46105	6.79558	6.96782	8.92956	3.13175	3.91615	2.43273	0.45663	1.0273	-2.15038
0.32483	0.63945	5.43401	16.2366	13.9697	12.7066	2.95054	2.9895	6.83725	9.24916	4.49385	1.27943	3.27767	4.46617	-0.21975	-0.62656
0.32817	3.69697	6.09011	15.0445	15.019	13.0621	3.29983	0.67095	4.66519	6.80163	4.06239	2.46936	5.50678	-1.64487	-1.16218	0.25276
0.3315	-1.34826	7.0298	10.3193	14.8467	6.41009	10.4867	8.27172	6.34151	5.14553	3.94959	5.00375	2.30709	-2.21923	1.3426	-0.02007
0.33483	-1.94082	7.32354	14.4612	14.1647	5.66539	9.57997	6.25999	3.24551	1.15764	5.4069	6.87755	0.10183	8.52963	-1.18642	-5.51328
0.33816	0.0995	6.65442	14.3048	11.9766	8.10899	11.035	5.17405	5.68902	6.69406	3.50475	6.65504	0.25628	3.03533	-1.3205	-1.4094
0.34149	-3.65148	4.75599	12.7272	6.52763	4.94395	6.83744	7.5106	7.153	9.67263	6.37535	1.06824	4.67988	0.29623	-0.17832	3.4764
0.34482	-2.18454	5.70144	14.6586	11.4576	7.3971	7.9732	10.301	4.63462	10.51	2.47893	6.98009	4.6783	-0.2	0.24469	0.9679
0.34815	1.36183	5.36196	11.4395	17.8557	9.27294	0.93883	5.21783	9.17413	4.36472	1.59497	3.65004	4.87353	3.21762	-0.2877	1.1384
0.35149	2.3615	7.0028	15.569	17.6944	16.3091	1.52079	6.68065	6.06732	0.81766	0.31183	3.04731	3.48008	3.47435	3.68361	0.86452
0.35482	1.19151	7.19357	15.7013	12.4016	16.6147	-2.62294	9.2229	4.72138	3.65186	5.44784	8.93363	1.24916	3.361	1.2897	4.06076
0.35815	-1.8998	4.71431	16.7603	9.85213	11.7788	1.71437	2.49231	6.38184	4.59261	7.17802	5.10056	0.749	0.37088	1.12712	4.59891
0.36148	-0.6819	4.26769	15.9482	12.101	5.59778	-1.10279	4.58693	4.33448	3.50849	9.99955	4.3345	2.6778	6.17814	0.78511	1.30943
0.36481	-0.7775	5.32692	14.7277	11.5096	6.95441	0.36155	1.20315	4.72846	8.09734	7.23861	0.66365	-1.53511	5.56699	1.06183	-1.02895
0.36815	-2.47045	5.06645	11.798	14.9089	1.62675	6.23658	3.34542	6.20107	8.37049	7.94615	-1.77276	3.43315	3.2595	-2.9384	-1.08655
0.37148	-5.04293	3.92306	11.4778	17.0918	3.58149	2.26274	8.03098	7.9555	5.49973	4.01778	1.39839	0.95619	1.01753	-2.53345	3.73952
0.37481	-4.47406	2.86563	12.2705	14.8366	5.63098	4.7455	9.91895	11.1909	10.014	1.53297	2.87105	3.23381	2.73463	-3.95296	5.52041
0.37814	-2.03157	3.17401	16.5136	14.7691	7.39408	8.76833	9.91429	9.18529	4.44473	6.36212	2.41299	3.53542	7.19583	-2.29695	7.84577
0.38147	-4.78297	6.29129	14.8129	14.5947	11.9343	4.37199	8.47856	11.4247	3.93348	0.77046	4.93142	6.44673	1.80484	1.99235	-1.88879
0.3848	0.41204	5.63011	15.8741	9.05308	11.9053	2.19356	8.52296	5.50286	5.06942	-1.98689	3.7334	5.26791	2.26547	0.09571	-1.5072
0.38814	2.64646	5.32867	16.8105	9.5504	4.50993	9.94203	6.70844	2.80922	4.69138	1.95805	-0.20221	5.64476	3.78029	-3.40247	1.44486
0.39147	-1.71863	5.54918	12.4223	8.19187	8.29537	2.38274	7.37075	1.43647	5.55921	0.05323	-0.64	3.02175	3.19913	1.13193	1.4691
0.3948	-0.8185	5.87724	16.9794	9.58913	7.5224	12.8681	1.31254	4.59133	6.53918	1.54964	0.34423	2.31624	3.53624	1.28478	0.45622
0.39813	0.70085	3.17665	23.5485	10.8327	15.067	10.8066	6.58391	5.14363	7.83208	5.34845	0.95758	4.13839	7.02485	-3.88435	1.23122
0.40146	0.06135	4.71462	18.2508	12.0854	9.98295	9.72869	7.38779	3.77656	7.84209	4.43869	-0.5315	2.97089	2.74395	-4.83849	2.29847
0.40479	2.32159	5.44515	17.2496	11.4507	8.41299	13.2993	4.76874	-2.13493	2.68989	1.49002	1.13842	1.19011	2.6171	1.50434	0.88489
0.40813	4.41926	4.87439	13.8793	16.4463	6.50816	8.30434	5.76863	-2.32976	0.73296	5.07158	0.72357	3.17698	0.60456	1.84133	0.93969
0.41146	-2.08701	5.77868	19.2631	12.1567	9.58825	3.49742	8.47647	4.29681	1.61125	3.04679	-0.74337	2.21243	0.70677	3.84626	0.71079
0.41479	-2.92228	6.93423	13.8469	11.4103	10.1336	9.38014	3.4777	7.05875	1.09321	6.54039	-0.43643	1.90373	4.85892	1.3999	0.90764
0.41812	-1.29953	5.54209	15.5269	13.7373	13.0275	14.1267	0.50251	-0.61879	4.10825	6.74766	1.07005	3.25018	7.44767	0.29612	0.74465
0.42145	-2.82079	5.80283	15.1704	10.9035	7.23461	7.60576	2.57803	-0.22453	6.74577	5.54372	3.80502	0.37723	3.8318	-1.17766	-2.62009
0.42478	-3.82756	5.08366	10.4163	12.6084	6.82885	8.84962	1.96226	2.87186	6.09277	4.45335	10.4233	1.41047	1.60374	-1.11936	-1.15562
0.42811	-9.10579	5.29399	13.8997	9.33799	9.79455	7.7487	0.87092	3.06095	8.91014	1.70625	6.99453	0.90929	5.36659	0.0515	-3.62467
0.43145	-2.96541	3.59163	16.7104	13.8793	8.5049	3.15009	3.63569	1.22857	4.87822	2.74691	5.63465	0.79894	0.54321	0.18647	-0.06516
0.43478	1.19158	5.55705	11.6395	16.9607	9.0541	2.84009	8.22318	3.41791	3.84432	-1.0336	4.91742	-0.48352	-3.26815	0.16952	-0.99296
0.43811	-4.14159	2.8023	15.4132	16.1336	6.3704	9.09117	7.90965	5.73654	5.30138	6.80589	8.29054	-1.38427	-2.50245	-2.84329	-2.06425
0.44144	-2.14317	3.05738	16.8447	15.6394	6.57402	7.04946	10.1504	2.27804	7.93605	7.91221	5.53551	2.83773	-0.74895	3.78329	4.38884
0.44477	-2.96101	4.76115	18.6866	13.0841	8.56745	6.34892	10.646	1.24068	8.72389	5.07538	3.2223	0.69108	4.73745	4.20634	-1.26543
0.4481	-0.26921	3.66285	17.5201	10.4602	8.49013	6.84509	9.61392	2.96376	11.7601	5.61325	10.5108	1.84617	9.09215	0.96946	-1.33115
0.45144	1.99327	4.42162	12.3541	10.5725	11.8409	5.43473	8.63803	3.1061	7.63057	0.04467	4.173	4.4697	1.0079	-1.06446	-2.53607
0.45477	-0.3916	3.91592	9.73835	16.5654	5.02309	3.8201	5.99648	2.97992	6.12133	-3.88423	1.48198	0.26036	-0.93105	-3.04384	-2.91169
0.4581	-3.3412	4.25613	9.98865	12.7861	4.50621	7.17471	6.65367	3.58478	7.52253	0.16539	3.68314	1.84201	5.45628	-0.82705	0.56171
0.46143	-4.1662	5.5062	11.743	13.4097	11.2103	9.71128	9.08452	0.51502	7.45283	2.92294	4.2028	2.55517	4.50591	1.12818	4.73792
0.46476	1.78758	6.65742	13.946	10.8494	11.6441	6.18973	8.47499	0.9028	3.98836	3.95649	4.89092	1.04302	0.75111	-0.06594	1.4494
0.46809	0.84254	6.93255	9.92152	13.7898	9.25681	1.70891	6.87585	4.03301	1.97662	3.21395	9.20166	2.04761	0.31984	3.07881	-7.0793
0.47143	-1.14516	4.54968	18.1694	13.1556	10.1976	2.32466	8.14097	5.13175	1.25207	-1.56215	6.82594	3.21356	-1.72853	4.33145	-1.20725
0.47476	-0.45507	3.59772	16.902	9.70373	13.6302	5.24762	9.77824	9.95848	2.87702	-0.05063	1.8627	0.50507	-3.71879	3.4141	-0.49275
0.47809	0.93091	4.59529	9.38617	11.4434	9.4586	7.26388	7.49373	9.63728	5.08873	5.21597	1.72826	0.22988	1.02485	-1.49171	0.95366
0.48142	1.76612	4.81131	12.4511	8.2634	10.009	4.35259	6.11859	6.03862	3.13267	8.72444	-4.60459	5.1497	4.93222	-0.23707	-0.1786
0.48475	-0.54512	3.85978	17.5843	9.1562	6.84255	8.70863	9.8288	4.73447	7.32341	6.19218	-1.27271	3.51941	1.19014	2.7699	-1.58605
0.48808	0.87167	4.41556	15.1843	9.15459	5.58361	9.7839	8.37328	4.43221	3.44079	8.90499	3.55409	3.77568	-2.52989	-0.63645	-1.52871
0.49141	-1.56366	5.15908	15.5032	11.0944	4.93361	10.7294	8.10211	5.90347	9.45994	4.85205	3.6442	1.30305	4.78307	-2.7571	-2.07225
0.49475	-0.07704	4.59864	14.0533	10.6188	9.69363	7.15684	5.12272	9.43602	7.90537	3.30368	-0.07586	1.75757	4.37874	-2.74175	-2.19618
0.49808	-3.44453	3.84818	15.1557	8.05525	11.8161	-0.72105	3.368	4.46091	4.1786	5.02713	2.69015	2.57893	1.7765	-2.52944	-2.78018
0.50141	-1.07095	5.30232	11.6618	7.43101	5.08474	1.70578	5.59718	4.94008	0.18299	6.88809	1.63466	3.00477	3.15482	-1.69898	-3.12251
0.50474	0.6133	5.70425	13.4019	10.1503	5.47466	5.16692	7.70077	8.07019	2.98567	5.33892	5.69701	0.25945	4.90761	0.51363	-0.3604
0.50807	-5.61478	6.45719	13.3352	9.05649	6.08731	7.7569	6.91858	6.69088	2.34181	4.38634	7.03281	-1.32114	4.4329	2.8804	0.9218
0.51141	-1.44447	6.76272	9.9321	9.77107	9.11189	6.95444	7.5352	1.34876	3.44817	3.6445	2.97074	-0.07457	1.48729	-1.30794	3.85349
0.51474	1.47117	6.40463	9.19646	9.98607	8.55682	5.3612	6.5339	-1.64757	3.36748	2.77474	0.58319	1.7849	2.68377	-2.10005	3.93837
0.51807	-0.03714	3.11779	11.726	11.9211	4.92955	1.63203	7.32384	3.48034	1.06102	5.787	6.36599	4.09133	3.1965	-1.17962	-2.49499
0.5214	-1.9778	4.52218	12.2449	9.71098	4.33667	7.72069	6.58685	2.18095	2.37113	4.35177	5.70946	4.7288	-1.19439	-4.89331	-2.06564
0.52473	-4.04524	3.52174	12.7184	11.0765	4.53025	9.59995	4.38964	2.73031	2.49154	2.14476	6.18189	1.1619	0.26787	-4.1134	0.77558
0.52806	-1.32227	3.66941	11.8008	12.3235	2.66032	9.15293	4.97982	6.39576	2.93032	-0.75297	6.586	3.66627	6.89559	-0.71247	1.72085
0.53139	-2.84995	5.2065	15.0538	11.0028	7.47842	7.82643	10.735	8.07911	-1.83472	-0.44341	3.04804	0.04813	10.2997	0.21167	2.6335
0.53473	-1.73063	5.41189	12.9536	13.008	8.90198	9.32174	9.29377	6.92265	2.13117	4.28134	1.37242	-1.0702	4.08319	-4.251	2.43365
0.53806	-1.54119	6.4304	16.5079	9.02829	9.27302	9.83108	3.78258	10.4833	3.99184	2.43813	1.34933	3.84667	-0.80547	0.88827	2.8735
0.54139	-0.88036	5.46804	16.5013	11.3143	7.47295	13.3636	4.82851	1.92715	-0.12905	5.2109	-0.60441	-2.35633	-0.93868	4.02413	2.2175
0.54472	0.53929	5.10969	12.7357	12.8129	11.2798	10.0395	2.28817	2.35443	1.31415	8.14653	0.84685	-1.05263	1.36251	6.68943	-0.10625
0.54805	0.8908	3.74028	14.0765	15.6341	11.0498	15.8395	1.09478	4.45931	4.22292	7.65156	5.48914	2.08017	4.72369	4.33647	-1.34079
0.55139	2.5959	6.29613	8.7637	11.3557	11.6551	12.2096	3.34267	5.29556	7.57653	6.19792	6.3063	3.52727	-0.80637	0.86599	3.64642
0.55472	1.9426	4.94025	11.4111	11.6064	10.9033	2.58138	8.66454	8.85847	6.97838	12.7506	8.29664	2.35897	1.03427	0.93736	3.51055
0.55805	1.40906	3.56142	14.7738	8.53967	8.91721	6.66509	4.61748	3.48956	5.63681	10.3	4.86841	5.2572	3.21032	4.20017	-1.2031
0.56138	0.6553	4.88385	11.2352	8.47368	8.87804	3.22952	5.93733	2.93591	3.76741	3.46015	0.41084	1.95784	0.83428	2.57219	-2.44429
0.56471	2.29182	5.04817	8.3368	8.94017	5.3097	-1.43862	5.79715	3.4672	5.75636	4.57126	3.793	-0.05983	1.15743	-0.49083	6.1785
0.56804	2.94145	3.99796	4.481	9.60842	9.76587	-3.70002	-1.65691	2.77379	4.16522	8.11951	5.83131	1.17586	-0.89672	-1.73801	6.2994
0.57137	-1.04063	6.07752	5.6312	10.8289	8.63025	-0.50097	-6.18963	1.97931	4.34261	4.37818	4.60647	3.46523	-0.21363	-0.23502	2.5076
0.57471	-2.15006	6.14449	9.25715	13.3541	6.92555	8.22674	4.27935	6.85133	6.9867	0.11576	6.14328	3.9552	-0.74508	-2.84988	0.11155
0.57804	-1.25923	5.3409	12.8158	9.3118	8.88831	4.01676	2.91418	2.1092	7.40251	3.67767	2.25755	2.95873	-1.14626	-0.51282	1.38185
0.58137	4.59302	4.06406	6.30755	8.9222	10.461	0.23306	2.94594	2.61822	5.96356	2.16467	2.36173	-1.11291	0.3511	-0.74927	-0.05772
0.5847	1.20626	5.36996	10.5803	11.4781	16.8617	5.24819	8.2397	0.9622	8.50565	2.20549	6.10553	4.06527	4.65843	-4.37719	0.04199
0.58803	2.12641	6.80994	16.676	9.56494	10.5854	3.97989	10.7786	2.69973	9.3841	5.10073	7.14946	3.79176	-0.62656	-2.13829	2.49904
0.59136	-0.02311	4.88341	11.4764	8.91496	4.84624	9.33836	4.38225	5.94176	4.90408	9.32512	4.83751	2.80618	2.00653	-0.23972	0.86609
0.5947	0.40986	4.93389	8.66325	12.3441	3.00195	8.27069	3.05347	8.48599	-0.17495	5.85657	0.29715	3.00142	6.09994	0.38095	1.16063
0.59803	-2.4057	3.77876	13.9506	10.9661	5.48395	4.29687	10.0191	2.26477	1.89984	6.71001	4.20818	1.74243	1.38279	1.24278	2.14415
0.60136	0.77136	1.92285	12.4018	9.00584	6.59162	-0.19236	8.36379	2.85408	3.50763	4.57298	8.46877	3.85378	1.87906	-0.73924	2.28712
0.60469	-1.9249	3.51843	9.5202	7.60503	5.02747	0.91552	6.4528	6.86535	3.97537	0.71284	6.73588	4.14805	-0.56628	0.11228	0.54229
0.60802	-1.26069	4.61678	10.2082	7.63367	3.783	10.6917	4.94591	6.01	5.3632	0.7912	3.3937	1.2868	0.98797	1.44057	1.5642
0.61135	-0.58888	4.60312	7.08744	10.7332	0.32643	7.43538	5.4598	1.46411	3.45904	4.34004	3.5171	0.5079	-0.69393	-0.30553	-1.94527
0.61469	-0.66168	4.77804	4.24585	10.1703	6.93023	8.16978	3.80783	7.75061	2.47558	6.64999	3.8121	-1.61623	1.06806	1.26412	-0.4974
0.61802	-0.82356	6.12286	5.8227	7.89437	8.22285	8.9425	5.55549	3.59194	6.14456	5.35003	3.30851	2.6489	3.07857	1.6226	0.5003
0.62135	2.31075	4.94781	7.5987	8.3546	3.6232	8.14008	8.00971	2.30295	8.16145	4.93282	4.7824	2.95003	0.31388	-0.41483	1.28263
0.62468	2.83105	3.65258	9.32729	5.46185	10.423	9.01474	7.77975	6.07356	2.62516	3.78244	0.41626	-1.84717	-0.91903	1.51749	0.46405
0.62801	0.50492	2.76428	9.70368	5.98201	8.67879	11.6135	10.8137	4.64925	4.56613	2.15747	0.32482	-1.01331	3.64881	1.8453	-1.68132
0.63134	-5.0353	4.59183	13.9339	10.8635	9.34775	8.20316	8.81588	3.46927	7.35567	5.28739	0.4201	1.14297	2.30482	0.51043	1.51444
0.63467	-3.31743	4.80092	12.8372	5.55256	8.03053	8.18015	4.28559	3.85079	1.84014	1.85156	-2.24671	0.15808	3.2698	3.1464	-0.49907
0.63801	0.10533	3.73184	8.50222	10.0281	9.77058	4.9327	4.07466	3.67911	3.34244	-1.29797	-0.23457	1.68713	1.69273	3.30777	0.7927
0.64134	-1.27922	4.95816	12.4618	5.21639	8.29557	2.79354	0.62628	2.54455	2.18752	0.73132	0.00335	1.76946	-0.54434	-0.41007	-1.05712
0.64467	1.29852	4.66949	14.316	6.81529	8.73401	8.85149	3.45641	-0.24211	1.9923	7.15268	0.99604	0.19016	0.97611	-0.85501	-0.65875
0.648	2.27173	6.01395	10.7015	7.508	7.84273	1.3096	6.52976	0.86562	3.35375	6.09418	-2.8897	0.15407	3.38655	-2.94885	5.59405
0.65133	-4.05896	5.66112	7.4877	9.0874	8.65861	0.52502	2.5645	7.78219	3.84142	7.77771	5.57395	-0.2331	3.25164	0.92542	0.22111
0.65467	-3.65299	4.12323	12.5548	10.9026	7.57847	7.6924	6.58656	5.54859	4.5556	6.01746	3.33474	1.99767	3.39967	2.98394	0.57552
0.658	-0.1814	4.21919	11.5828	11.8942	4.18502	9.37527	5.18765	2.82041	3.6527	4.91411	1.10088	3.3864	1.43683	0.16294	2.90815
0.66133	-2.02429	4.88845	17.3767	15.2252	3.16161	7.26646	3.80065	4.06719	5.96029	3.26066	0.28158	3.75317	-1.51549	0.73652	3.95907
0.66466	-3.43381	5.78889	14.743	10.3661	9.81426	5.34381	4.15337	6.80523	5.52109	5.34532	0.39653	2.44692	-0.64307	-0.6423	-2.2357
0.66799	1.07722	4.9442	14.627	7.11396	10.6419	8.74545	4.89679	5.11681	2.68777	5.53584	1.97468	3.45651	4.2685	-4.74015	-3.67099
0.67132	-1.91146	4.94026	12.0884	7.00504	9.34767	5.37398	6.09717	3.69557	1.89677	2.16144	3.37709	1.28513	3.0443	-0.83777	-1.93547
0.67466	-2.2672	6.30974	8.03192	5.71049	3.40093	6.48169	5.10772	8.20808	4.46525	4.51628	-0.80663	1.03146	5.10341	-1.33175	-0.44635
0.67799	-1.10105	4.98989	6.9954	7.18087	4.12943	10.3004	2.1086	5.52386	6.11035	6.0407	-2.26911	0.76397	3.3001	-1.82898	2.9978
0.68132	1.26755	4.88422	12.6595	8.4727	-0.20913	7.35417	7.45786	9.12249	3.22283	3.73571	4.24009	3.95194	0.814	0.98783	0.74245
0.68465	-1.0329	4.17633	11.0907	8.79977	5.042	5.68385	5.58931	8.28694	1.89933	5.832	4.44782	8.09865	-0.38861	-3.53129	-2.44051
0.68798	-2.81395	4.94179	5.47705	6.67687	7.6811	3.48263	2.21774	6.00363	7.34719	5.73658	1.64165	9.94508	1.39437	-2.1877	1.71755
0.69131	-1.9244	4.70625	13.4209	8.35807	9.6547	1.21592	3.1601	8.30196	6.52876	4.6862	-3.59011	4.04649	1.30783	-1.34623	1.39893
0.69464	-2.23865	3.79322	10.9318	10.0809	11.795	2.97089	5.24057	2.88348	5.76095	3.54947	3.22261	0.5487	0.86847	-16.3567	-3.67019
0.69798	-3.27465	4.51371	11.1365	12.4725	9.34352	2.6436	9.19557	6.79214	5.14763	1.43009	7.44013	5.88717	1.28486	-13.1582	-8.33605
0.70131	1.30075	4.36461	14.1188	8.93103	6.34846	3.74923	6.84962	9.78489	4.3702	0.43825	6.20292	2.90133	1.35987	-1.49277	-1.8392
0.70464	2.32599	2.47653	9.0389	6.9807	6.76584	3.68234	7.15901	4.85421	3.13892	1.28675	4.7146	-1.45345	1.70027	2.2095	-2.71573
0.70797	-2.72232	2.78187	14.2193	9.85383	5.79976	2.34198	9.54374	-1.39609	1.66869	0.16462	2.23781	-1.8336	1.52444	-1.72657	-6.49166
0.7113	-3.22838	4.35654	17.2775	10.3683	7.02712	6.96568	1.95878	5.0687	5.0703	0.79055	4.67736	-1.29477	0.99605	-0.2814	2.1407
0.71464	-6.71326	5.71945	13.6901	6.84313	10.9996	9.06512	2.501	3.77662	4.44928	4.60496	4.82403	0.39662	1.30977	0.79179	3.88521
0.71797	-4.21992	3.90469	11.017	6.63717	11.0086	11.7036	4.84345	7.6593	0.85185	4.83852	1.95412	0.25132	3.36257	-0.81903	3.23895
0.7213	3.47873	4.56116	9.6908	8.97423	12.3709	11.9076	8.45045	2.50805	3.80017	5.93948	5.16382	1.09721	4.56727	0.40497	0.74075
0.72463	1.98826	5.27504	13.4039	13.5677	4.48917	5.16562	4.7673	1.28106	6.50442	9.72143	5.0504	1.71565	5.13667	2.87337	-1.6078
0.72796	-2.86875	4.13353	12.3176	11.2688	5.22577	4.71917	1.93906	0.41281	3.64207	8.47523	5.4118	2.34706	2.4756	-0.7996	1.80135
0.73129	-4.13975	4.88952	10.347	6.3469	4.92736	8.68441	0.28987	1.89429	5.10353	3.71298	5.79584	5.3539	-0.86097	-2.49893	-0.7088
0.73462	-4.47871	4.25468	15.1289	11.2089	9.27722	3.4592	5.89805	4.87532	3.41467	3.90419	1.16564	3.2636	-0.93197	-0.79017	-2.6063
0.73796	-5.55478	4.46778	8.8396	10.7442	8.86086	5.86366	6.7122	1.59305	5.04887	3.00967	0.4883	1.88115	-2.7654	-3.50519	-2.7534
0.74129	-4.78937	3.26418	4.5942	2.39687	7.70643	4.70291	4.65037	5.08901	8.08897	3.92708	0.7059	3.51293	2.45413	-2.96802	3.3404
0.74462	-4.07826	3.2761	6.1523	3.48145	8.57428	10.2029	2.02107	6.06384	8.96062	2.1364	2.3367	3.00651	2.90443	-1.55076	2.58905
0.74795	-3.55928	3.51573	8.1779	6.3507	7.08824	8.4514	2.1278	8.7681	8.81811	0.03288	3.85555	2.96854	0.55363	-1.86437	-0.50755
0.75128	4.25637	3.8594	7.8306	8.67767	6.2676	2.14901	8.5385	1.92193	3.79091	5.05974	4.65544	3.4849	2.6185	0.82843	1.62521
0.75461	5.92752	3.59952	9.2272	5.4859	5.70189	3.45241	5.16125	1.82982	2.5813	4.34638	1.1436	2.75687	2.68247	2.94417	6.9678
0.75795	2.88405	3.16537	14.138	8.22507	6.5042	6.71266	3.96208	3.11247	7.51722	1.13	1.25945	-1.55393	3.56977	2.5074	3.62125
0.76128	-5.37584	4.98163	13.988	12.759	9.28918	13.2745	4.02738	6.17239	6.77261	1.05627	2.70814	2.09893	-0.35903	-0.43287	0.21954
0.76461	2.75435	3.81093	10.3249	11.2037	8.59727	8.2018	4.17592	6.77349	10.5929	4.13	6.90547	1.0996	-3.41331	-1.30617	1.43808
0.76794	3.39347	4.98492	7.21665	6.1847	8.57541	3.63813	5.45505	2.47794	2.9554	6.10315	1.89904	-0.53327	1.1609	-0.5656	-3.00289
0.77127	-0.26254	4.47722	10.0888	6.34833	3.93413	0.93661	4.62015	-1.81985	6.64612	4.97077	1.86118	5.16823	3.5774	0.32207	-7.17329
0.7746	-1.18498	4.72153	15.662	10.3349	3.43516	2.77833	4.68034	5.14967	2.78837	4.19193	5.32175	2.82387	1.4411	-0.6036	-6.47314
0.77794	-0.4092	4.45427	9.2306	8.1769	4.62825	6.20154	9.63003	3.88854	2.92393	2.75263	3.90854	4.6157	1.67292	1.9077	-5.65086
0.78127	0.9178	5.50075	5.2392	9.6749	5.01797	6.08256	9.6878	7.88482	2.94577	-0.84447	1.90686	-0.23015	4.18297	1.37827	-5.44065
0.7846	6.96615	5.62441	8.76715	10.0793	9.27065	5.11461	10.4412	4.83114	6.28004	1.82874	-0.54758	-1.31081	1.89317	2.0739	1.75467
0.78793	4.3973	4.59448	15.0315	12.7294	6.19275	13.3186	9.98979	2.69692	3.92312	4.80947	-3.8929	2.59343	1.8938	2.0595	3.83055
0.79126	1.94475	6.09946	11.833	8.46763	4.8969	13.7764	3.54192	-1.07218	5.1873	4.71227	-2.97981	1.42393	0.85673	1.16393	-3.01015
0.79459	1.7935	5.53141	9.8016	10.3407	1.2468	16.0568	6.09655	0.062	8.84009	3.73	-0.85097	2.8392	-0.10663	-2.21378	-3.40478
0.79793	4.0163	6.25488	12.9494	12.3261	4.37215	15.4729	7.50037	0.25641	4.2292	-0.61796	-0.28175	0.48407	0.20713	-3.03443	-4.14196
0.80126	4.18355	5.96139	11.1583	11.0446	6.08153	5.02781	12.855	1.59797	6.24797	-1.76136	2.3858	2.33923	3.49387	-2.7919	-1.88525
0.80459	-0.60815	5.03671	12.0846	10.929	9.1952	2.19511	7.43116	4.6548	7.16026	-0.10245	3.4799	2.80117	1.8157	-2.71993	2.62055
0.80792	1.67905	5.25823	13.0934	10.9831	7.17943	5.73337	3.46697	1.54083	6.32544	4.03741	2.63315	-0.9194	2.41297	-2.76747	-6.15624
0.81125	-0.02345	1.77526	12.2463	10.5263	4.5367	8.41313	7.41991	4.45074	6.94024	4.09295	5.641	1.7471	-0.3161	-4.67913	-6.63864
0.81458	-2.99514	3.92907	12.6664	7.83612	4.33559	2.80333	3.51485	2.88364	5.60861	6.27795	1.4375	2.30753	0.12127	-3.69147	-5.40261
0.81791	-0.39964	3.45796	11.9315	8.40637	6.86349	8.31081	5.87178	3.23668	5.80597	8.1665	0.02275	-2.93955	0.321	2.36167	1.44435
0.82125	-3.25354	4.17546	15.3434	2.7998	4.96515	8.82341	6.7418	7.33175	1.17743	7.17538	6.50694	3.83096	6.0705	-0.3189	4.5817
0.82458	-3.54232	5.57184	14.5545	11.8977	6.94345	3.70259	6.11462	0.09202	1.63239	1.5096	2.98347	3.17203	3.9241	0.54557	4.7351
0.82791	-2.45379	5.25251	13.402	11.5802	4.9193	2.43054	5.43758	-0.16731	5.24826	5.26545	-4.66494	1.42693	1.46397	2.20867	3.2352
0.83124	-3.755	5.76188	10.0344	9.72171	3.08965	6.94481	2.81605	6.08927	6.59027	7.35327	3.79012	3.1792	-1.32673	0.56417	0.3589
0.83457	-0.4333	6.7594	12.2101	10.6098	9.53842	8.26948	6.55366	4.78643	6.28907	5.73022	5.74933	3.3624	-0.61653	-0.62863	2.77755
0.83791	1.543	5.96531	13.1007	11.141	8.60289	6.94208	6.05035	4.9704	6.12237	-0.79536	4.27833	1.9211	3.20657	0.1629	-0.45515
0.84124	-0.5657	4.50548	10.8251	10.6555	7.01305	5.35075	6.13528	4.3952	1.83777	0.97522	3.6825	1.91629	3.108	-1.48277	3.8737
0.84457	-0.0874	3.24363	11.4659	9.3422	6.13835	1.46805	7.60865	4.15015	2.0216	1.85355	5.43619	0.447	2.72733	0.63467	5.58595
0.8479	4.19385	4.29858	12.5799	12.2348	7.23968	8.19935	9.18239	4.91065	0.52147	3.1022	4.0873	2.04843	4.254	-1.30363	0.55976
0.85123	3.6149	5.02901	7.8207	9.2123	8.4739	10.777	7.80556	8.61776	3.20053	0.83707	4.84035	1.07087	2.40633	-3.88131	0.97999
0.85456	-1.948	4.56292	10.9699	6.60607	6.55175	9.36316	10.6395	4.33684	1.54877	1.92613	6.575	2.25029	2.9652	-3.8605	2.6557
0.85789	-0.85331	5.1523	17.9778	12.593	8.9226	14.5661	9.4343	2.0379	3.87313	3.58665	5.2809	2.7006	3.69463	-2.3075	2.16115
0.86123	2.75045	6.65372	15.3402	16.0357	4.9447	13.4155	11.2042	3.16236	6.66437	2.71702	3.4972	3.6102	2.42773	-1.97977	-0.9916
0.86456	0.32045	4.83525	13.7941	12.4577	2.1456	9.43807	7.31953	8.57397	6.25983	7.55158	2.50915	-0.52323	1.6845	2.53727	-8.34463
0.86789	1.548	3.23318	12.2543	9.30073	3.7874	5.8451	2.71775	4.0699	0.80057	3.564	6.63585	1.03775	0.54763	0.1609	-5.7337
0.87122	-1.4459	3.71516	9.9076	9.56733	10.4275	6.11735	4.67265	1.70962	-1.54377	4.17761	7.27875	1.27513	2.5538	-1.20623	0.3146
0.87455	-1.70202	5.0007	9.95445	7.62183	11.0071	4.66532	5.3138	5.35951	0.53887	6.31804	2.9303	-1.51753	2.2392	-0.67847	4.55445
0.87788	-3.02508	4.82976	7.53135	6.45703	8.44989	6.74443	3.56654	4.67029	4.19913	5.14006	6.35995	1.0909	0.4169	-2.29293	2.86554
0.88122	-2.36655	4.14632	11.8895	10.7432	4.2979	5.92406	3.45085	4.57918	3.70048	0.53389	7.6672	2.01323	-3.01324	-2.57307	4.09595
0.88455	-1.3829	4.99289	14.2867	12.5641	6.06666	5.02598	5.1935	1.34008	2.54367	4.44512	6.3127	1.68343	-2.735	-2.66299	5.00395
0.88788	0.7026	5.84803	11.875	11.3691	7.49745	8.91821	8.08973	0.75266	3.40811	5.655	1.85055	4.68697	2.4047	-1.85153	1.86195
0.89121	3.11855	5.25176	10.4322	9.30026	9.8595	9.64429	7.1038	4.31205	3.86837	2.36873	5.4583	3.0114	2.1262	-1.00647	-0.02325
0.89454	-0.06305	5.61104	5.72	8.04497	5.68821	11.5857	8.23018	3.53698	4.59707	3.8359	3.3627	5.3255	-0.44583	1.77767	-2.18772
0.89787	-2.6376	5.29839	2.87725	9.82757	6.80497	7.59285	6.21995	3.29113	0.3214	8.78024	0.8198	3.22117	-1.1595	3.6665	-0.4056
0.90121	0.27295	5.18704	6.4744	4.81927	8.39349	4.75271	5.27055	2.22638	4.9623	7.99395	-2.5811	3.83723	0.45613	3.68	-1.11355
0.90454	-2.0868	5.2835	11.5358	6.38437	8.78452	5.31071	8.80203	7.57753	3.44003	3.64754	3.68965	6.04651	4.15003	1.5408	-1.27575
0.90787	-4.47705	5.64216	14.2783	5.57507	8.15337	5.94273	7.22455	5.27878	4.0613	0.55005	9.26933	0.90449	2.72083	2.1372	4.70888
0.9112	-3.3776	5.43087	11.9588	7.44623	6.2463	4.88736	9.28898	4.76451	4.89253	9.62307	5.25625	-1.62743	0.5863	-0.67467	2.61315
0.91453	0.69015	3.75424	11.9613	11.7208	5.51095	5.6307	11.7412	4.09828	4.38367	9.43875	2.5138	-1.46737	2.3764	2.9775	-0.5464
0.91786	-2.56743	3.41393	12.1551	11.8107	7.68015	11.6679	8.08775	3.26509	6.36673	7.3412	7.10823	0.80707	2.2112	-0.1294	-2.16785
0.9212	-3.80955	2.79615	14.1445	9.94063	8.41145	11.1235	8.18435	2.6499	4.7051	8.46718	9.76278	2.90087	1.56147	2.7751	-0.30095
0.92453	-1.1926	3.45265	14.9842	11.541	5.27009	5.78378	3.72275	3.74605	3.08233	7.71784	3.36715	-0.26503	2.20803	2.10893	3.48755
0.92786	-5.09021	2.67899	12.6367	12.8864	9.4967	8.2614	6.88705	7.1398	2.33183	3.2129	3.15605	1.76003	-1.52427	3.007	6.3144
0.93119	-0.3029	3.50637	15.6652	9.61187	7.4548	9.25372	7.1246	9.30246	5.6403	4.6448	5.43081	-2.83813	1.15797	5.3912	0.7328
0.93452	2.5523	4.49348	7.13235	7.65133	6.27225	4.18478	2.9688	4.50801	1.40483	5.31358	5.72685	0.83793	2.50423	-0.27363	-0.0628
0.93785	-1.27993	4.85194	12.5216	10.3451	4.1289	4.12623	9.31289	6.30959	3.58937	1.05126	5.17625	5.45577	-0.74913	0.29233	-0.5487
0.94119	-2.40075	6.01327	12.3463	8.88467	4.531	3.59243	5.53095	5.06015	4.20377	3.60017	4.96823	4.47797	-0.71317	-2.19193	-2.01054
0.94452	-2.71889	5.55528	13.3604	13.0524	7.33335	8.1623	9.53406	4.12861	3.66613	7.72007	4.3278	3.00753	3.32783	-0.48617	-2.38495
0.94785	-4.21235	4.57327	18.4976	7.20837	4.13675	8.53924	8.83451	3.99333	0.53612	6.98536	5.5612	2.5362	3.6599	0.45607	-0.9136
0.95118	1.3162	4.25654	15.7029	4.40123	7.86088	10.5382	9.51578	-0.46533	1.27	2.5434	1.7405	4.7835	1.6759	1.79857	-5.79885
0.95451	-0.25245	4.35339	9.1187	6.9264	8.56682	9.85206	5.56444	1.58033	4.5601	5.20791	5.04615	0.47133	2.89977	2.47517	-1.8087
0.95784	-1.2222	5.19773	10.1814	6.3524	7.54595	3.30799	6.72868	0.1987	4.6953	3.97899	3.36245	-0.36727	1.013	0.1525	5.7158
0.96118	4.28595	4.92917	11.966	5.53143	11.6667	4.24375	9.4886	3.05891	7.2137	3.70477	-0.52517	3.2313	2.32183	-4.65697	1.7874
0.96451	3.2148	5.27214	10.5883	9.40797	8.49032	7.1003	7.21625	5.91835	6.67524	7.14447	-2.5563	8.24287	2.57533	-1.3303	-5.32512
0.96784	-1.79945	4.67648	11.3224	13.3413	9.6583	5.93215	7.64515	3.39708	5.99081	3.98708	0.84605	4.84377	1.15177	-1.53083	-4.5264
0.97117	1.8791	6.21529	12.938	11.5533	11.8592	3.4813	7.32285	6.89315	4.6752	7.19867	1.40415	3.94827	1.46447	-2.03733	1.65135
0.9745	2.14525	5.6624	13.6071	7.5046	9.34585	1.87772	7.74925	1.8246	0.1275	7.09365	0.2194	2.94457	1.148	0.462	5.513
0.97783	4.02685	5.66914	13.5707	10.0957	6.255	3.8216	8.22531	1.39073	4.49317	6.2932	3.4854	1.91023	1.90533	1.2759	0.94565
0.98116	5.21385	4.95851	11.228	9.4954	8.1247	6.09998	4.42296	0.56654	5.57893	2.33997	-0.60845	3.3477	5.2963	1.37907	-1.11505
0.9845	2.5961	5.64193	12.2093	10.9318	9.46205	6.97844	9.6368	4.96898	4.42027	4.99637	0.27855	4.57907	4.73493	0.8462	1.52505
0.98783	-0.7869	5.7753	14.4487	9.7512	8.14805	7.00424	11.8953	5.84469	4.189	8.63477	4.66415	3.68237	1.94693	2.0151	-0.30765
0.99116	0.77115	3.55993	18.7436	5.6269	5.5043	9.17058	8.6298	8.02246	6.1976	11.0151	0.21395	2.6899	-0.07313	0.6704	0.98885
0.99449	-2.5928	4.63162	9.08605	6.2952	5.04355	6.77192	10.1332	4.9972	7.5883	5.30542	1.42805	-0.1018	1.70877	-1.27657	-0.89205
0.99782	-3.82531	5.10694	11.2596	8.64887	7.3903	9.5207	8.2268	3.80556	9.39235	2.65219	3.3604	0.7977	2.5608	-0.06887	1.4663
1.00115	-1.04505	4.21808	14.3393	9.93197	7.4488	15.0256	6.02775	6.60615	9.85863	5.8152	6.15365	2.31523	4.3239	0.51663	1.9745
1.00449	-2.8216	4.87724	10.5842	9.4031	3.8655	9.35372	7.30295	10.1586	5.2743	1.7689	6.39405	3.61707	7.21237	-1.49547	-1.22245
1.00782	-5.59156	4.39021	12.8728	9.88477	6.3244	9.42666	4.7532	7.01675	5.432	-0.03456	2.21635	1.88107	2.83277	0.66263	-2.4956
1.01115	-0.285	3.42408	12.6738	9.26573	7.09985	6.57626	5.992	8.15707	5.67143	2.85865	5.6664	2.13783	0.96217	0.3486	-4.552
1.01448	3.31275	4.12962	12.604	9.6886	6.6192	7.30596	8.2338	6.92183	4.8542	0.02845	7.93735	-1.66473	0.9215	0.39773	-3.45159
1.01781	4.82425	2.85679	13.2742	10.2201	8.33385	8.34174	10.6492	4.38575	4.74897	1.74178	8.35755	-2.8459	1.4584	0.41184	2.01085
1.02114	0.06525	4.67834	13.2024	12.437	9.42839	6.2551	12.6228	1.33342	4.7229	6.62715	5.53165	-0.61232	-0.34487	0.8322	-2.9876
1.02448	1.98965	3.88872	10.2207	10.1875	8.1586	1.66683	6.21105	1.02588	3.84617	11.227	3.25475	1.5099	2.46037	-0.63887	-4.34727
1.02781	6.53555	5.95482	12.6107	10.1924	8.81347	3.56807	4.2873	1.597	7.59373	4.87815	0.9392	-0.23256	2.69527	-2.7366	-2.03215
1.03114	-2.4712	5.59354	12.4232	15.094	8.4618	8.1822	3.2378	1.25965	4.22733	8.84743	2.38555	0.84283	3.24003	-0.07547	-0.50705
1.03447	-2.57055	4.41338	9.3306	10.0669	5.41035	11.3588	4.3808	10.3882	4.5985	8.11578	4.8096	3.25687	2.87653	-0.7613	-0.74905
1.0378	3.29225	4.42778	9.39965	9.94967	7.761	6.65268	0.5708	5.81888	7.2122	5.08022	4.996	1.8261	-0.83837	-3.0994	-1.63348
1.04113	0.97745	4.58368	12.4713	10.4768	5.819	7.57702	5.54715	6.65441	6.98413	6.91486	7.95129	1.95233	-1.41053	-5.1611	0.0961
1.04447	0.2912	3.96744	13.5567	11.0737	3.5868	13.7209	7.24615	5.23661	8.14253	4.42697	6.65729	4.7792	1.20017	1.45533	-0.9233
1.0478	-0.5625	5.28058	7.98195	12.7862	7.488	13.3327	3.6277	3.49444	1.811	4.55034	7.6641	7.7291	2.713	4.75293	2.22235
1.05113	0.1995	5.34618	11.7422	12.101	8.73885	10.8315	6.32147	0.78855	1.1144	6.0726	7.66343	3.39453	1.74333	0.38273	4.7679
1.05446	4.4272	3.97246	10.3159	12.3866	6.59075	11.8181	1.05405	1.5431	5.97493	2.96232	6.45265	4.47763	0.18787	-0.07073	1.82585
1.05779	2.37565	6.19722	10.2272	13.4888	9.0049	8.164	5.15445	0.52526	3.9284	2.56595	4.233	5.33253	5.74333	0.039	1.7511
1.06112	3.24925	6.62304	15.0341	9.18493	6.13565	6.99335	5.38345	0.8384	1.57113	1.7588	3.64415	2.0392	1.43457	-3.1686	-2.3551
1.06446	0.17385	3.68266	16.76	9.71113	11.2924	6.03654	6.94475	2.5552	6.11007	1.39964	5.47235	-0.99795	3.59263	-3.2799	-1.5648
1.06779	-0.36925	3.37479	13.3354	12.1211	8.0245	9.04442	9.09657	3.82313	11.3851	8.18811	3.52675	1.31463	1.78003	-1.21747	-0.2254
1.07112	-3.07855	4.81025	13.1469	15.0296	7.19605	10.6147	6.44063	3.26868	6.3003	7.81623	5.6028	1.9014	2.31053	1.49577	0.67575
1.07445	1.1053	4.41861	11.6808	11.9391	3.7208	1.77715	2.5427	2.46755	2.49557	8.04925	3.8487	2.13706	3.01477	5.27103	-2.11585
1.07778	0.25335	3.14423	12.9933	10.5594	5.2532	6.2957	5.5515	4.72396	-5.56413	9.00515	4.38835	2.44077	3.7466	2.04163	-1.2274
1.08111	-0.92585	4.09412	12.9069	6.64323	2.71725	5.45764	6.04765	6.73353	-6.82113	5.31402	5.7303	4.78557	2.50593	0.11097	-1.30775
1.08445	-2.0785	6.44685	11.7997	10.9624	2.17135	7.17952	7.68815	4.91485	2.87107	3.81541	7.4726	1.3178	5.053	2.58203	-4.4018
1.08778	-2.73985	5.99605	11.0682	10.9606	5.63995	10.3698	6.54175	-0.12125	6.2556	5.50055	4.10565	2.39933	5.4325	-0.3692	-3.1871
1.09111	-0.0361	4.93911	10.8245	11.3361	8.88535	7.85276	8.2303	0.8899	7.29687	0.75318	1.33625	3.19673	2.30023	2.57463	0.93935
1.09444	0.37025	5.92871	11.2223	10.0023	10.4231	6.17015	8.906	4.55372	4.00437	6.0667	3.53	0.17957	1.8953	5.13567	3.52205
1.09777	-3.5102	4.73155	12.9971	8.7667	11.281	9.19017	6.59975	4.22725	1.9154	11.1001	4.26165	0.49987	4.60443	0.92743	2.03005
1.1011	-2.18725	5.10783	11.3122	8.56943	9.4764	8.11661	7.52585	3.0708	1.5521	8.44191	6.0235	0.4307	3.2059	1.15053	2.84545
1.10444	-0.42105	4.66981	10.5242	9.59673	6.07265	4.02625	6.38935	5.2038	7.91827	9.0014	6.6844	1.50533	1.60873	0.90697	-2.20265
1.10777	1.06945	3.97433	8.8349	12.9684	5.11745	6.65512	5.6168	6.63717	9.338	7.76593	3.1529	-0.03447	-0.0142	-1.02787	0.538
1.1111	2.7587	5.82234	6.95715	8.57067	8.23755	9.5714	2.7556	-0.4717	3.98103	6.3154	5.2943	2.198	-1.38523	-6.24123	-0.12035
1.11443	-0.3979	6.7404	13.1956	10.5046	10.1728	11.8445	7.7437	-1.7311	5.1743	7.60186	5.62465	1.34787	1.4131	-1.26387	1.5255
1.11776	-1.1488	5.90138	13.3689	9.61717	6.51945	5.96919	7.7789	4.7194	5.28227	9.02029	5.34485	-1.41877	4.04727	2.80417	1.3007
1.12109	2.6858	6.39988	13.5375	12.6352	5.80635	4.0654	8.5555	4.32955	5.71697	8.37453	3.15225	1.18193	2.88553	0.1879	-1.9861
1.12442	3.4893	6.61668	14.2555	10.314	8.04475	5.21504	10.2761	5.8049	6.3352	5.74032	5.79025	1.24537	0.96807	1.47887	0.1455
1.12776	-0.2526	4.92198	14.7551	10.1617	10.4561	9.31153	8.2046	6.90465	8.0685	3.39414	3.8994	1.14803	2.01043	3.3947	4.0017
1.13109	7.16515	5.12463	9.1473	10.7885	8.3	12.3116	12.5838	7.64802	7.1763	7.69405	1.7667	2.98457	1.2154	0.327	1.10725
1.13442	0.5797	6.07193	8.00245	9.93117	8.79135	9.13266	10.7373	4.79854	5.9433	6.56315	6.27465	6.38443	1.6697	0.94057	-2.23445
1.13775	-1.09565	7.01886	12.3381	10.7806	11.5288	6.24955	4.9961	3.20925	1.11923	5.52905	4.16465	5.4356	5.70313	0.60973	-2.7794
1.14108	-1.7901	6.54831	11.6012	9.20723	8.23055	5.26403	4.4772	6.2182	-0.60477	6.68685	2.06075	2.43993	5.1904	-3.1725	-3.37945
1.14441	-2.5303	5.7417	11.0552	11.5571	6.68335	11.5088	2.38671	2.72565	2.95517	3.72417	5.4781	5.77963	3.71053	-4.52043	2.03355
1.14775	1.03505	5.89772	7.48415	12.0263	6.0936	11.6972	3.7298	2.48	7.3354	6.75429	8.9205	5.5577	4.03607	-2.16407	-0.1881
1.15108	6.4779	5.12224	4.68095	11.3685	6.9578	3.4865	6.2012	3.72405	3.08617	8.83115	3.7283	4.83697	1.9334	-2.65377	-1.6207
1.15441	2.7545	6.13804	11.5622	10.4047	12.2743	8.6834	4.5865	7.7733	3.3738	6.51815	3.73075	3.95713	1.64713	-2.28217	0.6691
1.15774	1.23565	6.25248	13.9541	9.73057	9.5641	6.54425	5.7047	7.33207	5.89193	4.80175	4.09575	6.43647	2.29727	-0.74077	-2.36255
1.16107	0.9008	6.3776	11.8897	9.80287	4.95035	8.96395	4.3696	2.74424	7.8024	6.3682	5.0429	1.38493	-0.11583	2.15737	1.3269
1.1644	-0.14545	5.73774	9.46965	11.6068	6.47555	6.52175	6.4676	4.10705	8.2836	6.22537	3.97195	3.07787	1.17073	1.27483	-2.47135
1.16774	-3.16815	5.81045	9.75445	9.4592	8.71445	2.4823	4.37995	7.7216	5.02477	7.39595	4.321	3.8026	3.6359	2.0221	-4.2704
1.17107	-2.39145	5.20454	8.6686	12.3523	11.4432	7.95997	4.2889	8.2294	5.79977	6.70085	8.7523	2.7166	4.3576	2.4027	-1.66265
1.1744	1.9503	4.93518	5.8512	13.3512	7.15565	5.79188	5.8914	3.79316	6.41693	7.13635	11.4306	1.55803	2.5618	0.80597	1.45185
1.17773	-0.62205	6.19363	11.0404	5.24103	6.39395	7.96913	8.45125	2.29855	5.8362	7.70005	5.33095	3.13263	0.2545	1.44413	-0.2672
1.18106	0.15185	7.48005	12.5044	9.96947	7.7775	9.72655	6.0748	4.2755	3.0532	8.52995	3.36345	5.2362	0.20037	0.71293	-2.59505
1.18439	-2.64725	6.39967	11.7026	7.79983	8.83355	8.572	6.91565	5.6356	3.91123	7.2597	6.78485	2.59223	1.07137	1.49023	-0.80325
1.18773	-2.85305	7.00186	8.99445	5.39607	5.6765	10.5524	8.13295	6.11925	7.8551	6.7005	6.2311	4.0146	0.39277	-0.18327	-2.9375
1.19106	2.5238	6.43475	10.6906	9.8202	8.6839	10.2904	7.479	6.82473	8.76827	7.66195	2.28235	1.70523	3.0407	-0.36053	-0.8531
1.19439	3.5259	5.26284	14.4992	9.4835	5.0956	3.352	8.6158	3.29044	7.19503	9.22482	4.6965	-0.24773	5.7411	-0.40997	-0.8994
1.19772	-5.01175	9.08546	9.8816	9.2052	11.0038	6.44624	12.6662	2.61115	5.87597	9.45666	10.6903	6.04587	4.14997	-1.50303	-2.6582
1.20105	-3.84165	11.8542	12.4723	10.5649	10.2791	7.35845	11.2745	1.4128	4.73717	6.9465	6.77645	5.31643	1.89477	4.31873	1.21255
1.20438	-7.68065	7.97218	16.5298	13.5492	9.5942	7.073	8.6827	2.0121	4.06563	8.75735	7.5794	6.06933	2.965	3.15177	5.2726
1.20772	-0.8188	7.1899	12.5099	14.1768	4.5263	6.0607	7.30825	4.01305	4.7992	8.5042	6.59235	6.50433	1.3545	2.29847	1.12455
1.21105	-3.7867	6.82145	11.4681	10.922	3.57	5.1951	9.1219	6.9274	4.35317	7.14169	4.60645	0.95353	2.66267	-0.17073	-1.2963
1.21438	-3.1925	5.26072	16.9335	11.746	4.8443	8.69625	10.9969	6.06604	6.32873	7.70315	8.7489	0.39503	4.02123	1.03967	0.3647
1.21771	-0.8973	5.18254	13.2343	11.6482	8.37355	7.7895	10.592	5.48812	2.84507	8.08205	10.5199	1.18057	1.3728	4.1149	0.2053
1.22104	-2.51685	6.51088	11.518	8.99173	8.23425	6.7989	8.6131	2.372	4.6869	4.77975	3.54705	4.98297	3.6642	3.3866	-3.96931
1.22437	2.709	6.61885	14.2312	10.3916	6.79285	7.98355	10.5494	1.0626	5.04793	4.8639	0.47165	4.72047	3.14007	2.24517	-2.46595
1.22771	2.0763	4.33945	12.2322	13.9765	10.1885	7.7373	8.32825	0.7767	4.61043	5.4726	5.71695	5.69723	2.91933	-3.018	2.51455
1.23104	-0.5687	4.40615	11.6517	13.8317	10.0857	14.3781	7.65005	2.7035	4.24397	6.2251	9.7691	6.19023	2.08257	-1.39373	-0.26945
1.23437	-4.2362	5.23732	12.836	9.68467	10.5033	8.07925	7.2901	3.2444	1.226	3.8202	6.41605	3.03757	3.60113	-0.3995	-2.5732
1.2377	1.13985	5.55047	17.9763	11.5266	8.07055	6.05677	6.46915	1.97955	1.5634	6.32025	10.3297	3.965	4.2843	3.4561	-2.37815
1.24103	3.8964	4.86666	14.1086	8.34023	6.7145	8.88387	5.83035	3.05545	5.42413	5.24885	8.88115	8.3505	3.40667	1.28623	-3.46805
1.24436	0.5428	5.10755	12.2715	8.9939	8.01385	11.2177	11.8009	5.0217	8.56253	6.53625	7.18915	6.7534	2.52243	3.42477	-4.35845
1.2477	-0.9666	5.78194	13.6887	9.19333	8.63175	12.7604	7.29885	0.61356	7.94397	6.3011	8.45225	7.74563	0.10607	0.02693	-4.9055
1.25103	-3.12685	6.4249	11.074	8.55153	8.08875	12.0501	8.36905	4.4202	2.76023	8.2202	9.10345	6.96063	5.134	-2.4575	-1.0668
1.25436	-0.6923	7.6537	8.2033	11.5777	4.67535	12.4978	7.22725	6.38361	7.17007	9.55362	5.65755	6.20403	5.05177	2.2183	-1.6628
1.25769	-2.1395	6.77487	12.104	8.6876	6.44115	8.10565	3.5881	7.41684	7.38697	9.9951	1.48345	4.41447	2.78517	1.18787	0.09245
1.26102	-0.5777	7.43061	19.0678	12.9475	3.51865	9.5854	1.44195	7.47406	7.55827	11.0153	5.5955	5.15383	5.82493	-0.0742	-0.6193
1.26435	1.6223	7.14195	12.1553	12.3947	8.36665	6.86685	2.24055	5.8423	5.15647	7.0385	0.9445	2.97317	3.53803	-3.26227	-0.702
1.26768	3.281	5.94642	15.0211	12.1686	9.83695	8.1989	7.6123	4.69525	4.15333	11.205	7.56075	1.68133	6.3702	-1.79633	1.6619
1.27102	-2.83475	5.67141	18.3914	14.2627	6.94125	6.7216	7.3066	1.62865	-0.40671	8.57215	13.2417	2.87523	3.71357	-2.69173	2.53195
1.27435	-2.0899	4.83835	14.5305	13.5683	8.4613	8.39047	4.3537	3.006	7.09803	6.5009	12.7262	2.66347	3.099	-3.37303	-3.16515
1.27768	2.68435	5.93454	9.9306	12.37	8.00785	11.0506	7.48645	5.50495	6.35677	2.30035	7.63775	3.53857	4.1639	-0.5467	2.14005
1.28101	2.3203	7.35018	12.8185	13.5703	12.1454	13.6656	10.5621	2.07715	6.65317	3.88835	9.7284	2.08063	4.74563	0.3537	4.2872
1.28434	3.493	6.78385	13.8392	15.0199	11.2215	9.2716	9.1538	1.4001	7.67237	8.4314	17.3117	3.1045	3.10997	-0.30837	-0.95335
1.28767	4.96535	5.69028	14.8177	16.5584	8.8269	7.98774	7.4706	3.1739	5.96913	4.9958	11.5924	4.72593	3.93103	4.6855	-4.90975
1.29101	1.95205	6.80205	9.05535	16.7001	10.5127	9.29335	11.9173	-0.6686	5.74347	9.07235	7.18175	3.90403	3.2471	0.38623	0.9984
1.29434	1.01235	6.94237	8.40105	14.7292	8.58375	11.8237	6.68495	1.3305	4.1673	12.2087	11.25	6.44907	6.6049	-0.08793	3.22825
1.29767	0.17185	7.79005	17.5345	13.6409	7.6623	11.287	11.1384	2.0939	8.00227	12.1208	11.3494	1.8742	1.63647	2.31307	-1.43845
1.301	1.1837	7.09908	18.053	14.2093	7.74675	9.581	7.6998	4.6313	4.83413	10.9954	9.5574	7.72777	0.1996	2.28487	-2.10865
1.30433	-1.0582	5.52318	17.8089	13.4123	5.6054	6.4792	6.62015	6.09725	7.01753	9.77755	7.11015	7.93643	0.1127	-0.1941	-3.27815
1.30766	-0.7037	6.59372	12.6612	14.3835	11.6956	7.47875	3.1395	7.11395	9.13453	8.18265	5.521	5.97813	2.1362	-0.0321	1.5364
1.311	-2.69145	9.184	9.49315	17.8382	9.8734	12.3004	3.51035	10.9096	6.57717	9.7994	5.08235	3.1343	2.7016	0.43307	3.25685
1.31433	-1.00895	6.19022	10.8005	18.2128	8.1139	7.77715	6.82135	8.9592	5.2845	10.7724	5.5028	5.35953	4.43603	2.34893	-2.5671
1.31766	-0.3155	7.29647	13.158	12.9079	10.2273	5.89725	5.4334	8.63105	8.26793	6.63025	6.853	6.13733	8.26743	3.42843	-1.4519
1.32099	-2.8515	7.07541	8.7143	13.2782	10.1331	8.5505	4.5054	5.05685	6.9613	10.776	4.8851	13.439	8.7075	2.6948	4.3224
1.32432	0.89235	7.40628	8.147	12.5814	8.4969	10.3616	9.8435	0.1142	7.9869	11.0612	2.2994	11.0372	6.70313	2.08747	3.77835
1.32765	-1.9933	5.70648	11.2327	12.4562	10.15	10.8093	12.3904	4.2592	4.83953	10.2066	7.2604	7.20283	6.65907	-0.5672	1.1261
1.33099	3.065	7.98077	14.4008	14.077	10.0795	7.8415	8.2887	3.40405	7.94793	6.20085	8.8039	5.2663	3.4407	1.6281	1.81855
1.33432	1.94825	8.98407	15.0092	13.031	12.2793	6.6615	8.14755	3.33235	4.89177	7.4163	5.13555	6.1592	1.9679	1.34173	2.2032
1.33765	-1.0566	7.82837	18.0832	13.9348	8.18015	12.4853	12.5277	5.456	4.45637	6.27805	4.87805	5.98847	2.27927	-0.66893	1.715
1.34098	2.94985	6.63912	16.4688	15.9982	7.24005	14.1388	11.9185	0.44565	6.9653	13.4022	9.5702	4.02083	4.66107	-0.72597	-0.9987
1.34431	3.2037	6.39625	16.9742	12.7547	8.061	13.5231	11.01	2.2407	10.0888	9.1655	6.944	6.13603	3.9948	1.8256	-3.0994
1.34764	1.8366	5.72752	9.40785	18.2549	9.45235	9.7381	6.95805	3.42545	8.92983	6.5926	11.1879	4.84517	3.49413	3.0714	-4.3071
1.35098	-2.66875	5.07322	11.7164	12.66	10.5146	8.3368	7.05215	4.4331	7.571	10.7289	10.7033	0.83387	4.23447	-1.28037	3.4627
1.35431	-0.9359	5.74317	18.3342	15.4926	5.02505	9.07255	9.81645	7.2673	10.7663	9.5345	9.48745	0.1531	2.2543	-6.48087	3.8199
1.35764	-3.1291	7.5089	16.3248	19.1116	6.17955	10.974	6.7763	4.6587	10.3729	6.87285	6.4268	2.44543	2.45653	-2.2099	-1.3288
1.36097	1.96695	7.63767	18.6875	19.7747	10.2273	11.1477	10.1097	5.4356	11.5333	9.06345	10.466	5.4755	-0.1476	3.98133	0.9919
1.3643	-0.60865	7.25749	21.4699	13.5633	7.83525	12.6102	7.117	1.0057	8.1417	7.46655	6.6953	4.82177	-0.21353	1.9025	2.1845
1.36763	-2.5867	8.39468	16.0287	10.0638	0.189	9.4049	5.5825	3.9617	6.3664	4.4866	5.0127	5.21547	6.6833	0.30517	1.09975
1.37097	-3.11745	7.17534	8.449	13.5532	8.8715	9.67055	5.72655	8.17425	4.70763	7.16135	7.9368	6.5498	7.6107	1.29527	0.6647
1.3743	-5.19455	6.98858	11.6483	13.7488	11.602	11.6061	7.7274	5.53005	5.30117	7.17565	12.8813	7.87327	7.5808	5.9577	2.14405
1.37763	-7.27185	8.84357	13.1397	15.304	11.2491	12.9713	8.4775	8.2658	8.72043	10.4538	6.018	4.41817	4.17487	1.3078	0.32775
1.38096	-3.5334	7.04439	12.7904	16.0051	7.4482	13.3165	6.93155	12.5379	9.3037	8.91685	7.31925	4.16683	7.82447	0.2259	0.9522
1.38429	-0.93205	6.68208	15.2859	13.5964	7.31465	15.1278	5.8435	10.778	9.19683	12.2762	10.8774	5.27873	7.8779	1.54763	2.763
1.38762	0.84565	4.868	19.1594	11.5418	11.6711	11.6464	9.0182	5.6363	8.80067	9.5477	7.47015	3.67423	3.12707	0.97057	3.5059
1.39096	0.08375	6.64879	18.2385	13.9733	12.9586	9.9689	9.37545	7.2749	3.6872	12.6758	9.55935	6.01493	5.75373	-0.83333	2.17375
1.39429	-2.15715	8.55945	15.2565	16.2011	7.65725	6.6737	10.7152	9.47655	4.97903	15.1218	11.5258	5.6042	6.2452	-0.1056	-1.89955
1.39762	1.2231	9.03472	16.401	12.7776	7.29515	6.59335	9.2067	6.2236	7.7833	11.7438	9.8814	9.74547	7.0903	0.46517	-2.052
1.40095	-0.01615	7.57716	16.953	16.6563	9.94895	10.8578	7.9366	7.16875	6.84713	8.3132	7.72835	10.8494	5.3609	2.34177	1.223
1.40428	1.45	7.78601	14.2799	15.9118	4.0849	12.8512	9.8129	2.97155	9.1114	7.2256	8.9573	9.92613	7.64557	1.50433	-0.5273
1.40761	3.9751	5.73834	14.3011	12.4598	7.0108	11.5367	10.6505	1.8701	10.8275	8.954	4.90395	7.43923	7.05453	0.29857	1.31845
1.41095	-0.9579	6.86878	14.7327	12.9623	11.0344	9.2146	10.3743	1.2637	7.37053	11.0531	6.62125	10.5522	6.71533	2.5637	2.3815
1.41428	0.00595	9.61395	20.9376	10.8082	10.4348	8.95775	10.1093	5.50295	6.16597	8.25755	8.4898	8.1177	5.06353	0.8702	-0.67185
1.41761	-4.3235	9.49234	18.004	14.8958	9.86785	6.8755	8.88025	4.3809	6.33193	12.671	5.2233	5.31743	4.03777	-0.00157	0.9825
1.42094	-4.3448	9.53587	8.9319	19.792	12.4673	6.89515	9.2803	7.15765	10.2193	9.6877	6.3585	3.6217	5.39423	1.13893	-2.51785
1.42427	0.4138	5.29376	13.7286	19.0554	12.0922	12.1428	8.7134	5.90915	9.58103	7.81495	6.98915	10.027	5.8951	2.1167	-1.91495
1.4276	-1.4126	7.05422	16.7551	16.3874	13.4613	14.1514	4.2828	10.3513	10.6031	11.494	10.9134	7.7511	6.51027	4.7513	1.77715
1.43093	-4.0754	7.56201	16.7734	20.7326	9.08855	9.9571	10.3167	7.56385	8.31823	12.2221	9.9262	5.942	6.1924	4.428	-3.30335
1.43427	-2.68385	6.51512	19.7033	15.9648	9.28685	15.3965	8.96015	5.0226	7.0687	12.0677	8.5676	4.9113	8.70863	0.8778	-5.13465
1.4376	-0.8494	9.38869	16.5531	14.2131	14.7396	16.6553	11.1385	8.50705	9.3518	11.9486	10.0641	4.84993	8.8365	6.33963	-4.25685
1.44093	-2.1374	7.90142	19.4196	15.719	16.93	9.5454	5.13335	7.6482	9.17243	14.7543	5.6397	5.45327	9.0473	4.07837	-0.0935
1.44426	0.27745	6.29551	18.5917	16.2808	11.2864	8.5773	3.7572	11.9779	3.72857	16.6506	5.53225	8.65227	9.3543	-1.21613	3.17725
1.44759	-1.5056	7.83699	19.4978	17.0391	9.8949	12.9078	6.09485	11.0115	11.8429	17.1256	8.46355	8.1345	8.03503	-4.04657	0.9988
1.45092	-2.7088	8.42661	15.5921	16.3974	9.8697	12.8085	8.6392	10.555	7.73153	12.2218	7.10205	1.39713	6.17773	0.8672	1.65185
1.45426	0.9993	8.30245	13.4705	17.7962	11.3722	13.0226	9.03085	11.0078	8.6547	12.1159	4.0221	0.4542	9.43227	1.7953	-2.1796
1.45759	-2.37275	7.69421	12.865	16.9183	9.85555	10.8037	9.2706	6.19455	8.9402	7.22325	4.44225	-2.0276	7.81537	-1.75477	-1.87685
1.46092	-1.60075	8.85401	15.2505	17.9906	11.4509	13.2585	11.1982	9.9658	12.9965	9.691	4.92295	3.76437	5.53523	-1.18897	-3.5444
1.46425	-5.6927	7.86676	13.9895	18.7263	10.5361	10.0976	10.5192	8.5376	11.7857	11.3647	12.1141	6.68947	3.83787	1.67413	-2.34495
1.46758	-1.8364	8.44414	15.3921	19.5219	11.5697	10.9206	10.0437	5.9672	10.1604	15.2634	10.2759	7.63577	7.4723	1.70217	-0.87055
1.47091	-0.1958	7.69212	12.9798	18.5616	13.1145	10.8672	8.7189	5.93145	10.0566	12.7283	4.2913	7.87307	9.46767	0.11753	-2.48375
1.47425	-1.7384	8.9649	16.7193	18.4367	11.6426	15.6186	8.45595	6.22425	8.66353	12.8797	6.84955	5.55947	7.2872	-1.35427	-0.0614
1.47758	1.22285	7.98737	19.5622	18.4193	9.70395	13.2246	10.6003	10.2845	8.75387	10.8851	7.1062	4.86677	5.88283	1.2341	0.3767
1.48091	0.66935	8.4213	21.6824	18.671	7.9617	10.9141	9.0414	10.6847	19.4258	9.9066	13.8374	6.4295	10.2186	1.4113	1.82505
1.48424	-0.72075	9.21963	16.776	20.5661	12.7301	16.9543	9.6097	7.27605	41.3888	13.0891	8.12355	5.78947	10.0585	2.3787	-2.7035
1.48757	-6.52945	10.8945	18.7108	20.1915	10.2698	9.4072	10.6336	9.1839	14.7373	9.121	12.2523	8.32747	9.82833	5.14327	-0.9506
1.4909	-3.4616	10.1562	19.7602	15.1004	10.4886	13.471	9.44445	6.71005	8.86243	12.0299	14.2001	8.48717	7.8954	2.85527	0.6079
1.49424	2.81885	10.2726	16.5665	13.5543	8.27925	17.7623	9.6161	5.93655	9.63703	11.9289	11.8171	7.91097	7.456	2.48677	2.3787
1.49757	2.9648	9.45668	16.9579	18.6989	12.4167	14.2934	7.9545	5.10785	12.3438	9.4203	14.7084	11.7151	9.44513	5.29687	1.50165
1.90069	7.1494	16.1125	33.984	38.6617	19.0684	27.1823	19.6076	10.5191	17.3185	24.6843	26.9652	14.147	18.5932	3.07743	-2.7025
1.90403	7.05285	17.1182	31.7915	35.8081	17.2945	22.1977	18.6857	10.2427	20.6421	23.8838	31.6828	17.5149	15.1895	-1.01667	1.69765
1.90736	4.3198	17.2884	29.8988	35.2882	20.2738	25.3451	22.8503	11.8777	20.8258	31.8032	31.1624	16.8742	17.9217	4.34263	5.18865
1.91069	-0.4291	17.1723	33.1701	34.2978	26.4143	25.2747	19.905	17.3273	21.0793	39.0599	30.358	17.434	17.3298	1.6216	1.9978
1.91402	-4.8116	17.5467	31.1295	32.4449	22.267	28.5578	21.9031	12.1499	18.954	29.771	29.9828	14.2382	21.1768	5.6929	2.5147
1.91735	-0.7988	19.5651	28.2814	34.7031	27.3815	25.884	23.8447	16.7684	21.0854	30.1517	29.1557	15.5158	18.3109	12.4231	5.3536
1.92068	-1.4309	20.5517	27.7095	40.1192	23.4967	24.9574	22.3353	16.4387	20.5175	30.0478	28.5394	20.4893	16.3209	9.62907	4.7503
1.92402	-4.2619	18.9172	32.2533	38.4308	23.5934	30.0391	19.9158	13.4298	23.1697	27.5125	28.4128	19.6925	19.6178	8.98657	-0.89565
1.92735	-1.7924	15.9735	32.3942	40.5309	24.7777	27.6601	17.9357	12.1155	27.6819	31.2916	27.9658	19.0956	17.7601	12.5092	-1.209
1.93068	-0.18455	17.121	29.4003	35.8855	24.7288	23.3832	15.6975	15.0966	26.7768	28.7874	34.8339	20.6037	16.051	11.3458	-1.67405
1.93401	-1.6915	20.4811	35.207	33.3603	18.8006	31.9567	19.2456	14.8402	25.0739	31.5369	26.4052	17.0373	22.4896	12.2164	-3.04905
1.93734	-1.87465	18.5013	34.9515	37.7852	22.1373	32.9045	23.2161	10.802	23.3363	31.213	30.0641	21.4568	22.3892	10.2763	-0.2164
1.94067	-2.9199	18.5232	37.5185	34.0365	22.6739	29.0568	28.231	14.4215	29.9285	29.7133	26.0754	23.5871	24.8159	11.3658	2.4384
1.94401	1.4978	20.6243	39.2141	35.1676	20.5889	28.0376	25.5312	16.9271	26.6048	33.0186	29.7142	21.3597	23.0258	6.64327	0.70025
1.94734	5.9692	18.9796	36.1389	34.5712	19.7327	27.6177	23.3985	16.4584	25.4111	30.9836	28.5979	16.3153	20.9399	9.64847	-0.84305
1.95067	4.1871	20.0565	30.5778	35.0758	23.4966	33.1265	21.8857	9.4669	24.5525	28.2398	27.1277	18.3147	18.558	11.8497	0.4892
1.954	1.8728	16.1382	29.0055	37.8935	23.0954	29.7468	22.8843	11.7076	22.9645	30.2562	25.5461	28.1971	12.1572	9.0348	3.11675
1.95733	1.2776	16.2885	33.08	39.9233	23.6677	25.5196	17.2337	13.1804	25.382	29.3959	30.6346	26.6148	13.333	11.1897	3.0555
1.96066	-2.83265	17.9794	35.6659	39.5266	19.3508	27.0124	21.4615	11.3063	28.9784	29.9015	30.5983	19.8389	17.9571	9.6361	2.35195
1.964	-3.05175	18.1044	33.3785	39.4306	19.5626	26.9242	15.982	11.5432	27.4309	36.6532	33.0784	23.7219	12.8819	11.0971	1.88675
1.96733	-3.456	18.7459	35.9622	36.21	21.6422	26.8176	22.238	10.4293	28.2044	32.8753	32.1505	23.2876	18.9238	12.645	3.2561
1.97066	-1.95	18.9878	35.4438	34.2929	19.0704	27.1002	20.1175	10.0879	22.6324	36.0816	27.0322	22.5311	21.6471	14.7628	7.21495
1.97399	-1.51715	18.1271	34.728	35.911	20.6645	28.5883	20.8274	14.2231	22.5358	32.1058	27.1621	20.2052	18.9808	9.99563	6.4369
1.97732	0.95585	16.6269	33.1639	37.1508	21.8074	30.8166	29.5134	12.2681	18.2586	35.1789	33.4393	22.996	16.4383	12.7103	5.1448
1.98065	-1.4646	17.4944	35.4146	39.6382	23.0314	28.9224	28.7158	16.2754	20.6329	34.2194	27.0238	26.3804	20.5031	14.8095	1.1769
1.98399	-2.9563	19.4638	35.6139	33.7222	19.0976	28.1816	20.2335	16.7189	24.4502	26.8491	27.2446	23.108	19.6915	10.388	5.95305
1.98732	-5.17075	19.3054	33.4062	39.5211	19.4325	32.7417	18.6401	11.6274	26.6271	25.6753	29.7227	20.8037	23.8239	9.84813	2.0279
1.99065	2.847	19.5462	34.9321	43.3562	23.9452	29.0122	18.4341	9.2468	27.7656	32.6761	28.3274	20.1677	23.2225	13.0893	0.2545
1.99398	-0.1196	18.3515	36.7987	34.3117	19.8477	33.0005	15.4861	10.5559	25.6183	30.4895	31.484	22.2015	20.9599	14.8252	4.18225
1.99731	-0.73535	19.8673	35.3583	33.736	19.325	29.9448	18.5393	13.7625	25.3213	33.6944	33.6467	19.0606	25.804	8.39877	9.04875
2.00064	-3.24235	20.4779	33.9555	40.0187	26.3552	30.309	19.2085	11.4049	23.7891	33.569	30.9953	20.4136	24.0264	9.7228	5.7964
2.00398	-6.4719	18.8387	32.6264	35.0459	24.9948	32.504	21.0796	16.0779	26.221	26.7942	29.0145	21.3534	21.3786	11.3286	2.39315
2.00731	-8.1235	19.504	33.8097	32.7058	23.7759	35.0393	18.6224	16.2659	25.9771	29.0065	30.0497	24.3886	19.9692	12.3917	4.01655
2.01064	-1.6002	20.522	33.7692	36.5219	25.3944	25.2005	20.2227	17.5727	19.8778	32.3467	28.4088	21.7842	22.0896	12.8446	1.87725
2.01397	-3.6477	19.219	38.3532	38.6698	27.7535	25.9927	22.0356	15.8274	23.6583	25.5815	30.8204	22.6797	21.2743	16.3999	5.75825
2.0173	5.0746	20.847	40.7991	38.5017	22.8709	28.6248	21.8711	14.2551	24.5472	28.4513	27.1568	24.2184	21.4456	13.0437	11.7959
2.02063	1.47145	20.2658	37.5219	32.4985	25.0099	32.0879	21.8334	14.3056	24.5437	34.7156	29.0616	21.402	22.9801	13.4672	6.73115
2.02396	-1.5828	19.2701	42.0344	32.9561	27.8562	23.7324	23.7029	15.7609	25.651	33.7081	30.2736	22.7935	18.6586	16.699	-0.17165
2.0273	-2.30265	18.2916	38.9188	33.2591	27.2604	24.0099	23.5289	12.7933	25.9309	36.2546	29.4444	28.0139	17.2792	14.4624	-1.3892
2.03063	-2.34245	19.1852	33.0331	31.9671	26.0519	27.3976	20.97	5.44935	29.1101	36.5468	25.4291	25.555	18.6754	6.11127	3.4649
2.03396	-3.8464	19.5839	32.1683	30.4083	24.4805	25.4267	24.0538	8.17225	25.1643	26.5436	28.343	18.0355	20.4881	8.44337	4.18885
2.03729	3.9124	18.5738	31.3431	36.4426	20.9954	32.1971	24.1749	16.0534	28.7661	31.4531	34.7099	21.7613	19.3785	8.84407	5.3125
2.04062	-5.2685	18.2397	30.9714	42.7533	21.468	33.2627	24.235	19.8468	25.0408	28.0454	33.3981	20.9437	21.0821	8.74007	4.008
2.04395	-6.7526	19.7782	35.4925	43.021	21.8504	29.7964	22.0062	9.5749	27.2796	29.1647	32.4827	27.0579	21.8842	7.9941	2.4274
2.04729	1.11115	20.7024	30.8315	37.9122	23.6854	30.5482	20.0614	10.9428	26.4932	28.1596	30.6436	24.0973	21.2298	9.9604	2.28635
2.05062	2.93465	19.0045	31.0948	41.0211	31.776	30.076	18.6605	17.1325	25.1866	35.9489	31.1626	20.0781	17.8188	11.0375	-4.58005
2.05395	-4.43085	19.6418	33.8814	38.5916	26.9604	30.3321	21.2288	16.1074	24.0602	35.6093	35.4246	19.8958	20.5173	14.8794	5.0484
2.05728	1.9387	17.5112	37.5754	39.1593	25.0742	31.0716	24.9453	13.4968	23.3734	27.2832	31.3403	22.9215	24.6718	14.6196	6.9677
2.06061	3.66505	19.5911	39.7995	38.8274	23.4106	29.1267	30.1983	15.5645	25.1269	28.9281	30.3987	21.6823	24.4635	7.2802	4.0517
2.06394	1.0901	21.0561	39.1814	33.8668	25.5803	31.343	20.4553	18.3481	25.4265	35.2553	31.0336	20.9152	23.345	7.88443	0.4725
2.06728	1.729	20.3299	38.6088	36.8584	20.2991	27.8659	21.6596	18.0808	24.0177	38.9988	32.8747	23.5627	17.1592	8.09087	2.9541
2.07061	4.473	21.6942	37.3013	37.8571	21.5736	25.2035	18.5526	7.95665	27.8266	33.5861	23.5515	21.9348	17.2269	7.62347	2.3398
2.07394	-1.59675	20.5778	33.1371	37.4131	18.91	27.8986	22.3413	13.8682	28.2326	31.3596	21.0764	19.6375	15.6368	7.19527	-0.11555
2.07727	0.32375	20.1231	32.4907	36.1279	22.4168	31.4071	25.065	13.7794	27.0435	27.1247	26.7802	17.6775	20.1873	9.3725	4.3459
2.0806	-4.7085	20.1081	27.9687	36.4769	22.262	36.9916	27.1819	13.8856	23.0327	29.2372	31.5294	26.2432	23.9475	11.3008	3.08175
2.08393	-3.26355	18.1786	38.2057	41.8328	21.6746	36.7964	24.5667	14.4637	30.4283	33.5005	28.2759	20.6936	17.8173	10.4664	2.26805
2.08727	-3.2566	20.6504	41.4297	34.4025	18.6204	31.577	22.1485	11.2995	23.8194	33.3529	30.0434	21.2863	20.4009	9.57357	12.291
2.0906	-1.1629	23.302	35.399	36.4384	24.9121	36.5371	25.3228	10.3732	25.7214	32.6973	36.5562	20.4747	20.9999	7.9879	5.82625
2.09393	-3.31505	20.2113	34.5293	34.8183	19.377	28.4185	20.3858	11.3754	23.8629	34.9297	27.7781	19.3545	16.2691	11.0478	2.3928
2.09726	-1.98135	19.5614	38.3467	35.2696	22.2989	25.9645	19.8575	14.7457	25.1484	27.2186	31.6134	15.9735	17.1311	9.4635	4.1637
2.10059	-4.9568	18.3696	35.7599	33.1326	19.3379	27.1501	17.3385	7.8421	22.8273	33.234	34.1258	20.664	15.5497	6.58763	7.1054
2.10392	0.7413	18.8397	35.8706	32.9223	24.5805	28.317	22.2629	9.9415	24.8291	31.0229	31.0506	22.4353	21.4562	7.17393	8.54735
2.10726	4.57455	20.0529	30.5585	37.0393	24.396	31.1398	21.9733	16.5591	22.5544	25.6466	30.6834	18.5857	21.9328	11.0111	5.28905
2.11059	2.6238	21.3942	30.6813	37.9828	16.7256	24.5826	24.6303	14.569	26.6455	29.8317	37.1162	21.7131	13.5325	9.48267	5.5699
2.11392	-0.7974	19.8543	35.1621	39.0439	22.0075	23.8103	26.0213	12.6838	28.5872	29.7219	25.0888	21.1714	21.7296	9.75543	9.4805
2.11725	5.53885	20.6104	27.3013	38.3229	22.9543	29.8331	24.1853	12.1461	25.0858	28.8864	27.6353	25.5896	24.0979	11.4949	2.4127
2.12058	5.32685	21.3033	30.6964	36.5607	23.5866	22.7091	16.5702	15.4908	24.3197	29.4556	27.7196	31.7887	23.055	7.69157	-1.38475
2.12391	5.36935	21.7965	33.063	36.4394	23.9964	32.8072	17.521	13.6879	23.6541	28.5558	26.3137	23.5486	21.7429	8.70547	2.44115
2.12725	5.81645	22.193	30.4541	35.8196	25.9339	33.5084	22.9379	14.1381	25.4307	34.3627	24.1991	21.358	19.0281	14.3106	-0.2852
2.13058	-0.13525	19.2567	33.3599	35.4234	25.9806	27.9976	18.7835	15.9624	19.4284	31.9055	26.5256	18.9186	17.5856	11.5063	2.4012
2.13391	-0.8612	18.6865	28.9348	32.9481	24.8576	29.8898	15.2093	16.6472	23.0711	32.0294	24.3637	21.9518	20.5699	12.1894	0.9748
2.13724	3.7315	21.6224	30.9333	38.6236	20.2415	36.291	20.2613	14.3098	22.6305	27.7552	21.4708	20.0231	24.4226	12.6259	3.744
2.14057	0.5524	23.1082	32.2208	34.5485	24.8978	32.0722	26.1128	14.7338	25.626	31.1825	23.4734	20.5916	22.2705	5.4138	2.43765
2.1439	-1.1924	21.2193	32.6947	37.0045	24.9708	30.1356	23.0297	15.9474	29.1436	29.4613	29.1332	17.8269	18.385	11.8422	-0.05385
2.14724	-4.4505	21.3603	32.6155	34.5166	24.673	32.3208	14.2765	18.2594	23.7759	31.3315	29.3928	60.4107	18.0427	8.67347	-2.37535
2.15057	-4.0109	21.7822	29.4146	39.7202	27.0848	32.9001	15.063	20.3873	28.7404	33.0417	29.0225	33.4306	16.8387	10.8716	1.02455
2.1539	0.2375	20.7152	29.1189	38.7841	19.7981	25.4147	22.429	17.2238	30.0119	30.5824	21.5484	20.1683	17.688	10.4002	5.05025
2.15723	-1.0002	22.0486	37.5615	37.387	20.2889	30.0742	21.4886	15.1074	20.6969	35.4735	26.0843	17.3681	13.7284	9.01563	3.4882
2.16056	-0.0232	20.9171	32.3508	37.2964	23.7417	31.853	25.0065	11.63	22.3127	29.1401	28.8445	17.9461	13.3693	12.1824	5.1144
2.16389	4.6031	19.359	33.1187	31.5571	23.6916	31.6165	19.2564	10.9007	21.3864	27.6276	22.467	19.9523	21.74	15.7382	10.2548
2.16723	2.4219	21.153	32.1641	31.3903	24.0566	27.1106	16.526	11.2481	22.4903	30.7155	27.1819	20.8827	21.0235	9.62647	3.90625
2.17056	3.16975	23.3895	29.9928	31.7837	29.8177	32.1011	17.4655	14.9356	26.3611	29.6465	27.4948	18.2531	19.1637	10.6635	4.64435
2.17389	0.51665	20.7071	28.5765	29.2031	29.1307	33.7988	28.7219	19.2894	23.9083	29.5555	27.8823	19.9254	19.2882	8.55853	4.75735
2.17722	0.18945	18.411	26.3949	28.1014	21.7318	37.6351	23.5416	15.7569	30.0593	27.21	34.7423	23.7771	19.3114	10.8559	8.11275
2.18055	2.94485	21.4862	33.8221	35.4318	19.9562	28.5122	23.732	8.28345	23.2608	26.7027	29.5507	21.0993	14.3622	6.44753	9.05885
2.18388	2.8207	22.7416	29.1744	39.8999	22.7865	20.9896	20.3888	7.9104	23.5382	25.3381	19.1972	21.1332	13.5155	10.8706	9.2501
2.18721	0.42115	21.8987	30.523	33.529	22.077	17.8341	16.092	15.0263	24.2544	29.8208	23.2433	17.8677	12.9435	8.13537	4.86165
2.19055	2.19225	21.5764	27.2181	32.2518	24.4731	26.5366	20.409	13.1276	19.3469	34.8179	30.4174	18.1022	16.7994	6.03947	6.69235
2.19388	-3.9544	21.5568	30.8656	37.3542	24.9794	27.6925	21.4379	11.1462	19.4433	27.5196	23.9094	19.797	17.6807	9.4575	5.08555
2.19721	2.14985	22.5428	32.3929	34.0626	18.8254	30.7549	17.5461	13.4964	19.3475	30.2821	29.5247	21.03	13.7443	5.1288	4.88475
2.20054	0.1037	20.6878	36.832	32.9769	19.8524	26.0919	17.1755	17.4603	18.4614	27.7325	31.9275	20.2541	17.0407	6.653	2.8089
2.20387	-1.1225	19.4346	31.4058	34.4085	18.1623	28.3665	21.1909	17.1189	18.8513	27.6893	24.9687	16.8438	17.34	16.8284	3.71595
2.2072	-1.4638	19.5179	31.417	33.9091	20.0716	25.2454	14.8439	12.4945	17.2761	23.4307	29.2145	13.1673	12.6083	7.72693	0.58695
2.21054	-0.6106	21.1616	29.3455	37.1335	18.2022	29.4359	19.4801	15.5023	23.1724	17.0528	27.1572	14.0726	14.7005	6.5883	1.2594
2.21387	0.98995	20.6595	31.3388	35.5054	19.9749	30.503	18.5349	17.7862	19.538	28.1497	20.0398	17.0334	15.3519	4.54953	1.1257
2.2172	1.95665	21.3805	33.9346	37.9997	21.3299	23.2744	14.0809	11.1204	22.6634	23.6642	16.3779	18.2389	19.9777	3.64847	6.9068
2.22053	7.22935	22.6675	33.2783	36.3439	27.8294	23.292	6.5869	10.8781	19.4148	23.7737	22.3584	13.9369	15.4775	5.1641	3.4568
2.22386	-3.5685	22.8893	30.0502	32.0501	23.8648	30.618	11.8632	16.3186	18.9309	27.5067	28.37	20.3173	14.4342	5.32023	5.1171
2.22719	-6.9874	20.9573	27.7426	34.8949	19.7853	32.8094	15.277	18.1733	22.6369	24.4781	29.2629	14.6939	17.887	5.42367	0.3539
2.23053	-3.90575	22.9455	32.743	33.0675	23.2405	35.5534	19.3148	15.9949	18.3521	35.6047	27.8634	14.7814	19.0942	5.992	2.9446
2.23386	-0.9968	21.5482	29.2591	35.2598	24.1248	36.9764	15.8325	13.8934	17.0539	32.343	23.4445	23.311	19.9328	4.44063	-2.274
2.23719	2.0069	20.5792	29.8099	34.0249	28.4988	30.3032	19.6976	15.2863	19.7723	37.4779	27.7625	19.5808	11.4934	7.91273	4.6374
2.24052	-1.16845	19.9882	34.2525	32.5091	24.7492	29.2583	22.0331	10.8228	21.196	32.377	22.5389	13.99	13.1854	4.65107	2.0428
2.24385	0.82485	19.8248	35.5072	31.9954	25.7101	30.0413	22.2052	14.8736	20.4917	25.6468	25.9629	16.1944	16.0034	10.8064	-1.9278
2.24718	4.02575	22.4261	34.5407	30.1795	18.7466	23.7185	26.3219	11.6518	19.6323	21.6101	27.2712	15.0618	17.4188	6.69997	-0.65885
2.25052	-3.0924	22.5371	30.5717	29.4057	18.0721	29.3579	24.1758	15.3999	16.9709	20.9068	29.5763	20.9691	13.5998	12.7133	-0.8494
2.25385	1.0406	23.1704	26.3885	26.4797	18.8746	23.7172	25.4303	17.0553	17.7795	43.3918	21.2764	24.1699	17.1602	9.83737	-0.12245
2.25718	-7.82675	20.8759	27.8918	28.0533	25.2913	21.501	27.1724	14.4089	26.7526	27.0057	19.9288	19.9765	19.783	10.7544	-2.82025
2.26051	-1.6426	19.2435	27.0889	32.0437	19.9288	26.0825	23.6374	11.786	17.8447	24.0748	19.7483	18.4375	15.798	6.1831	-0.92505
2.26384	-2.45705	21.7193	33.6771	35.7082	28.9032	28.8323	14.4647	11.487	20.3129	24.3262	27.4537	11.743	19.1568	4.25007	0.78365
2.26717	2.04065	23.1995	30.9141	34.4232	19.118	24.96	19.6869	8.6531	23.5705	28.7089	29.4354	12.4094	17.5577	12.231	-0.3223
2.27051	-4.39285	20.8422	29.2748	31.9181	14.1887	28.2712	24.6058	14.0882	20.2519	24.8239	20.3357	18.2243	18.9558	9.25913	3.35345
2.27384	-5.02385	22.0531	27.4839	27.8908	18.5983	31.2352	13.4569	14.778	21.3451	20.5316	17.21	28.3418	16.8142	12.1976	-0.2785
2.27717	2.1231	22.0862	30.9514	32.3678	19.4736	29.739	19.8096	13.5142	23.063	22.1878	26.4273	22.2684	14.7363	13.7029	-2.06785
2.2805	1.8639	20.4462	28.4457	31.5837	23.5364	28.5892	19.8521	12.8938	16.0701	27.2393	27.0672	16.1715	18.7268	11.4812	1.0912
2.28383	-1.0824	23.4695	26.7029	28.3774	22.9388	35.0322	18.6981	13.8293	21.9701	21.5303	25.3981	16.5015	15.224	11.4125	0.1458
2.28716	-7.2503	20.841	27.7512	29.6905	19.3175	30.3023	25.7555	18.0457	23.1152	23.1202	23.2456	16.7882	11.4389	8.41357	5.9239
2.2905	-7.0272	20.171	30.7983	30.1113	25.8111	28.1154	22.8073	14.0562	25.1435	19.4303	28.3311	18.2675	15.5374	2.85147	4.8089
2.29383	1.22125	18.4854	31.8368	28.136	27.1017	33.995	22.132	13.6709	20.427	30.3165	26.1227	14.1412	14.4153	7.46583	-1.05465
2.29716	-5.6837	17.4857	25.8591	24.0487	19.7106	23.2222	19.2573	11.6582	13.2294	34.7786	25.3938	14.5174	15.3766	4.40587	0.8336
2.43042	0.39865	20.6281	28.2812	28.2073	12.6029	23.1027	16.5791	14.8428	16.0329	22.6727	22.2157	8.55813	11.6179	7.3821	3.5027
2.43376	5.905	24.3985	25.2823	25.8328	18.7021	17.0702	12.1048	7.99265	16.2006	20.344	23.0341	6.2525	14.8516	7.6662	8.2478
2.43709	3.57585	19.9903	24.3711	28.2575	20.5895	31.1572	16.559	8.0296	16.0427	27.8981	17.3473	9.871	13.0841	6.55017	8.13125
2.44042	1.9023	20.8361	23.1133	30.7466	12.9611	26.6586	15.1799	6.3684	16.5276	36.8212	18.8314	16.9397	13.8568	5.4083	5.9277
2.44375	-4.15955	18.5654	22.0215	27.8241	15.063	28.8606	13.5419	7.14665	15.9552	34.0124	18.611	20.644	10.7614	3.9414	0.1053
2.44708	-5.4209	19.9338	26.0287	30.412	18.1413	23.5053	13.6207	17.6177	10.621	25.086	20.0332	16.0708	15.0486	8.75473	-4.17845
2.45041	5.0472	18.9506	27.3112	28.6275	16.0074	21.1451	18.9814	13.5236	13.7491	20.9994	21.3566	18.4636	20.3	6.6195	-4.28545
2.45375	0.67435	21.3541	24.3857	29.199	17.2383	20.8844	27.6733	11.4072	24.1527	20.5492	16.309	14.5648	13.1709	10.4573	3.77115
2.45708	-0.71065	22.3454	24.3272	27.9132	14.4872	20.9814	27.577	11.2718	18.1058	28.2938	16.5588	12.6953	9.31667	6.4885	9.05
2.46041	-10.7989	17.2904	19.0004	32.7567	19.3262	21.5211	30.1812	12.0386	16.0553	28.4291	17.0591	16.9401	8.13493	5.0002	6.8892
2.46374	-1.95795	18.3121	22.311	27.0503	19.0328	15.2739	21.2186	8.4756	13.09	27.8527	23.0648	15.1935	9.9468	9.15937	0.92115
2.46707	0.186	19.0415	30.9188	28.475	18.0599	25.8382	11.9076	12.4823	11.074	24.227	22.3069	17.1631	8.51567	11.1042	4.28375
2.4704	-6.19075	17.9855	34.4182	28.1081	21.6924	25.3956	18.6499	15.5758	10.8091	20.4842	25.2541	17.0116	4.2143	9.07313	2.6905
2.47373	0.05095	18.4834	24.0927	23.177	17.9221	22.2913	16.4943	15.4599	24.9866	21.9996	22.7785	12.7688	4.74387	5.58993	-2.3505
2.47707	0.8344	23.3714	32.2689	27.0016	18.9121	27.0671	14.2405	11.0043	22.6643	17.5639	18.9826	17.434	9.1559	4.62787	0.2698
2.4804	1.2051	21.1784	39.7305	27.5827	16.3382	24.7568	10.7291	12.0896	25.0386	19.6796	21.3867	12.3771	9.14453	5.57053	2.39575
2.48373	1.0778	20.8425	33.4441	25.4207	15.6536	17.3681	25.9272	8.9305	15.0041	12.5364	19.4238	14.8756	9.92897	4.80717	0.25535
2.48706	4.2493	20.0977	23.2191	23.8574	14.1988	24.3305	26.6568	11.0431	15.9168	19.8737	21.0384	15.1773	10.6378	4.02427	5.0966
2.49039	-0.4228	20.2492	16.0419	27.7083	20.8976	20.6541	12.6861	10.1113	18.509	24.4417	22.5204	13.4241	11.9843	-1.0705	1.46825
2.49372	0.86015	20.9284	23.0485	24.9652	22.8208	21.7884	14.5779	8.4655	16.1279	23.695	18.6995	12.8947	16.5978	12.279	-5.0721
2.49706	1.0441	18.9805	31.3384	20.8521	21.2803	23.0195	20.2911	5.05805	17.8242	28.5554	17.8946	12.6677	12.5158	8.6951	-5.99575
2.50039	0.3336	16.8078	27.6551	23.5741	16.7554	22.9547	17.8512	7.10635	14.8728	20.2467	13.4878	15.9408	15.301	12.765	-6.78015
2.50372	0.1547	17.971	18.9753	26.066	17.425	16.8834	22.9344	4.8473	17.1055	20.7177	15.4875	9.08367	11.2235	9.07733	-0.04125
2.50705	1.17705	16.4411	18.2529	26.9368	21.9031	17.7894	21.7297	12.2408	19.7023	29.1725	21.8252	12.405	8.4762	9.18323	-3.0107
2.51038	4.95785	16.3444	26.2293	29.9753	19.7516	23.2264	22.4337	11.7947	15.4355	20.9959	21.3205	14.3659	8.92743	2.09893	-6.27915
2.51371	5.44445	20.3202	26.7171	27.5551	16.6467	30.7089	18.8726	11.9801	11.9208	20.5418	19.3288	11.1564	12.6618	11.507	-2.84965
2.51705	-0.3511	19.5617	30.3426	28.6253	22.9362	30.2364	14.7239	9.2952	20.1326	31.0799	20.1188	6.147	7.2265	7.2774	5.6864
2.52038	2.49395	19.5973	27.842	24.7784	26.1709	20.1959	12.9675	7.89805	18.063	30.7586	17.8435	16.1751	14.8423	5.30603	4.1869
2.52371	9.75305	18.3281	17.6453	30.1431	22.6707	24.8984	19.2466	12.6809	16.2883	23.0268	15.6267	17.054	14.2742	6.4239	-1.4369
2.52704	2.6315	17.8496	24.1156	30.885	15.7422	28.0299	15.9691	11.9696	16.8474	26.2129	11.3684	11.694	15.6537	8.46033	-4.62405
2.53037	-0.25545	20.8251	26.3777	25.0471	19.9415	19.4208	17.4632	10.7253	18.6453	21.4674	15.252	11.7925	11.2166	3.78463	-2.037
2.5337	0.64485	20.0021	21.9373	26.7297	20.3085	21.1467	20.0684	10.9489	16.0748	22.748	13.5454	7.1869	12.0735	5.90337	6.28765
2.53704	-1.70085	17.047	33.4665	29.9925	18.4055	14.6751	14.2641	11.9412	17.6479	18.9575	13.2255	10.463	6.07497	4.30393	-1.73
2.54037	-5.5895	17.0974	30.3971	28.3279	15.7817	18.7195	23.4721	8.9506	15.4893	18.2147	20.2784	11.0207	6.04723	7.5923	-1.22365
2.5437	-4.00855	18.4833	27.0363	27.809	14.8918	20.5354	22.064	9.7151	19.8122	19.9599	20.6231	11.6189	8.14463	8.6766	-2.37325
2.54703	2.09565	18.8668	18.6788	33.552	14.1889	19.0031	13.8902	11.099	18.3224	22.234	12.7701	17.7748	11.1734	4.17147	-7.78265
2.55036	1.31675	19.0357	23.3956	20.792	15.6524	26.4759	17.6346	12.9981	17.3905	15.4289	22.3865	12.9081	8.99073	2.79813	-14.1831
2.55369	-4.47135	16.6047	25.0401	20.2635	8.89855	18.4438	20.8555	14.9554	18.2276	23.9078	22.3562	14.0812	5.05617	5.56087	-3.2518
2.55703	-1.41885	18.6992	25.3176	25.9211	17.6937	21.9543	10.8343	5.1197	13.5376	21.1418	20.3417	9.83343	12.9219	6.02053	-3.95305
2.56036	-6.3546	19.5956	23.6501	17.8396	20.6027	20.8483	14.9968	12.6737	18.6387	25.441	13.6927	15.3488	12.9426	3.7197	1.67485
2.56369	-0.0476	16.6845	26.4026	22.3349	19.3668	19.2019	12.1723	4.27865	11.2357	8.9878	24.0716	20.7115	1.63677	8.5649	-2.3758
2.56702	7.90255	16.6128	32.7468	21.1908	18.165	16.6089	17.9674	8.44285	12.4674	16.4737	22.5001	23.3803	7.71787	7.7206	-6.0093
2.57035	8.2609	14.1984	31.2488	22.4122	17.6941	13.7242	9.0222	12.0513	16.2167	23.0621	19.4901	16.7741	13.0653	5.7145	-0.89865
2.57368	6.3307	17.5878	29.2921	27.3964	17.3099	23.5362	14.403	8.9359	25.0141	31.7241	20.1939	19.2152	10.2045	2.85653	1.89475
2.57702	7.05485	19.3903	22.8409	25.8373	21.7718	19.1652	11.9188	6.16175	21.9756	28.1307	14.8812	16.0124	6.69877	-1.5642	-2.4082
2.58035	-0.4038	17.0381	24.7507	25.0732	29.6769	15.8584	14.29	11.0465	19.2012	16.4561	17.4755	18.8919	16.0153	2.6388	1.41005
2.58368	2.76085	17.1856	16.7504	28.3701	20.2479	13.63	17.7506	11.4016	16.5372	18.1691	24.1173	15.0204	12.1353	2.91863	1.40605
2.58701	-3.41325	16.7255	22.9344	24.8183	23.6357	29.9568	10.8609	3.69835	14.1213	26.5239	20.7328	14.6179	7.32333	2.97807	-5.78095
2.59034	-7.0058	19.1205	22.4009	35.4478	19.8355	24.132	18.5357	5.69395	17.6114	20.4238	15.2418	15.1585	6.0949	2.0716	-5.6846
2.59367	-7.8746	20.2563	28.3382	30.6437	17.6203	21.6907	11.8547	8.68405	17.1574	27.4188	16.397	18.1187	11.9546	6.1727	7.2932
2.59701	-4.10775	18.9237	21.4914	28.326	12.6424	17.3705	16.6954	1.29155	16.9527	19.638	16.9838	12.796	13.4414	13.2476	0.99525
2.60034	2.8831	16.6855	30.017	25.4717	12.4272	24.7676	16.6558	5.475	9.54183	17.4257	19.5859	12.835	5.47923	9.8859	-0.74675
2.60367	2.43395	18.1567	21.2776	26.5661	16.9325	22.7257	20.6095	12.909	15.1623	18.9219	28.8913	14.7702	7.29043	9.95357	-8.83275
2.607	27.459	20.1548	29.1039	24.0943	19.3516	21.1783	10.4273	4.64295	16.0551	21.8735	19.7203	18.1639	9.9279	10.4736	-0.5604
2.61033	15.8331	17.3306	25.013	30.615	8.93685	21.7625	11.791	7.67715	15.2104	22.1967	19.1615	10.2109	6.70347	7.13733	3.0497
2.61366	3.6212	16.8473	24.7418	28.0846	17.6218	21.7916	17.0227	8.9707	19.3594	26.5316	17.1349	8.40107	13.1883	5.32417	-3.12105
2.617	2.2237	17.2185	30.5666	27.3559	22.8833	22.4169	12.3286	11.8955	16.1694	11.5561	7.89535	13.5846	12.3184	8.8946	9.732
2.62033	-2.05735	19.2255	30.7417	26.8347	25.5742	31.9947	16.1572	10.1619	17.6967	18.5395	16.5871	11.0524	8.55707	9.35787	5.6485
2.62366	-0.76475	18.5382	22.368	22.1315	19.9165	32.1923	15.7692	10.2803	11.4383	22.7068	13.4707	15.4205	7.68287	8.08727	-2.73605
2.62699	-4.74465	14.3459	32.0487	23.1486	15.0769	32.5564	15.7108	6.05765	20.183	23.3709	16.2234	18.6908	4.9933	5.57857	-8.4648
2.63032	3.78055	18.445	28.3705	29.3773	18.1759	25.8716	18.1898	8.5126	21.3448	20.3514	23.8778	18.3414	10.0113	2.34163	-2.78205
2.63365	1.01185	13.8941	30.8016	27.5433	16.2795	22.0304	16.2126	7.56255	14.6115	14.57	15.1554	12.9142	12.0857	-7.48673	3.2235
2.63698	-4.594	15.6621	31.0309	24.9459	16.5695	21.1522	14.0564	9.24745	11.2213	22.1936	13.0461	13.8973	7.09987	1.70407	3.1729
2.64032	4.1091	15.5989	27.8519	20.6418	13.4898	19.5464	16.0168	10.529	10.8281	25.4634	16.7611	11.6177	11.4439	7.7352	-3.80585
2.64365	5.8156	15.6282	24.3348	18.3372	20.3317	17.5018	10.1507	11.4124	15.0101	16.6407	29.781	12.0919	8.33693	12.019	0.50015
2.64698	3.10975	18.9914	22.8019	30.7715	16.8657	14.4687	13.6879	10.6561	18.439	26.0132	18.7317	10.0927	11.5294	5.55143	-6.03365
2.65031	0.1988	15.4997	17.0802	26.2648	18.9299	8.7918	14.428	7.21185	23.9649	20.8992	16.4187	13.084	11.767	8.0404	3.1059
2.65364	-5.1912	17.5301	17.1788	22.4872	20.8416	11.9699	19.1029	12.4625	21.9389	19.687	12.0401	14.7101	11.3533	4.73027	-2.37615
2.65697	1.05905	20.7807	25.1326	21.3693	16.5595	13.2701	15.9064	13.0283	15.5718	21.8943	17.8843	9.7972	7.2499	2.84367	-4.13815
2.66031	0.6586	16.6375	30.0428	22.4542	13.9179	16.1348	23.1385	15.7927	22.2677	14.0858	23.3661	13.4657	10.0942	12.079	-5.97215
2.66364	2.02305	16.6884	24.2148	44.5382	22.1419	14.8001	22.9178	12.854	19.0828	25.522	14.586	15.1536	18.4614	6.99327	-3.41455
2.66697	-5.0167	17.1592	23.9571	38.0759	18.0044	21.6873	14.6257	13.953	12.4281	19.6436	4.511	17.9792	7.1649	5.36387	5.38735
2.6703	-1.03985	18.6976	25.7094	24.5362	10.007	22.561	8.444	19.7376	6.04233	19.4846	17.6807	17.3979	4.77983	7.448	-3.431
2.67363	-12.3465	17.0141	23.6099	25.9956	17.1855	21.7953	8.7077	8.0407	11.2278	21.4142	25.0208	12.4917	4.4787	5.53443	3.55855
2.67696	-3.42215	17.572	18.7492	27.7258	27.426	21.6651	18.3629	6.89005	16.3182	22.5074	23.6989	7.3768	8.43593	6.24013	9.4291
2.6803	-5.4713	17.4398	14.7364	22.8562	30.2026	17.7708	9.9375	5.5953	12.1319	20.7974	15.0934	10.1559	13.5914	14.9199	-3.92995
2.68363	-11.8521	16.2758	27.305	30.4771	19.0996	29.8265	9.49965	6.6444	10.976	24.1843	19.3339	19.3321	11.3596	13.4635	5.07625
2.68696	-6.07825	13.7343	28.7553	26.736	14.8352	21.7024	5.76035	5.07115	14.6757	20.7796	30.3891	18.4926	13.3175	8.0298	-2.1492
2.69029	2.6786	20.7162	24.6477	25.064	16.1594	24.1083	11.8104	10.4938	10.174	19.7731	26.6615	14.0646	6.21487	14.0994	-4.73025
2.69362	-1.49165	11.5384	25.7456	24.21	18.3932	20.7604	15.5682	6.4714	13.6792	24.652	24.6781	16.9508	15.2138	10.4899	3.69245
2.69695	-3.3768	11.9862	22.6969	25.7277	14.3587	23.3516	5.18975	10.6729	13.8488	18.3694	14.7979	11.9571	20.3936	2.07647	1.5369
2.70029	3.8398	14.8995	25.2591	19.8522	20.1979	19.1815	3.64995	7.9368	12.8209	18.4653	14.3978	18.8292	10.6823	6.73713	4.1543
2.70362	4.9458	13.4474	36.6599	30.1172	18.3241	15.6751	4.38585	12.9748	12.6607	19.3309	12.2125	15.1922	9.55733	0.7106	0.0513
2.70695	7.69175	15.0164	30.23	26.6495	15.2496	18.1416	8.5142	8.75885	5.66557	24.5198	10.0997	50.106	8.15633	9.2492	-2.3642
2.71028	9.2517	15.0645	20.6638	31.9707	22.889	13.2137	12.5475	7.0517	10.692	18.0709	20.269	54.0461	17.5373	11.0081	-2.0631
2.71361	6.02515	14.613	28.9201	22.8841	17.1885	15.6318	12.9474	5.64125	3.0772	19.0458	12.0291	10.7264	10.9102	11.7103	-0.08615
2.71694	9.88965	14.8864	35.0463	23.9856	17.8388	9.50425	13.6279	4.94365	0.1663	28.0873	15.5452	12.0438	6.43443	12.8275	-5.65175
2.72028	0.9208	18.9099	18.8276	27.3519	20.7896	16.0409	8.6449	12.6386	11.1867	25.2853	19.0881	18.5511	13.1957	9.59227	-2.4396
2.72361	-4.0295	12.902	11.6334	26.7108	15.6853	19.1059	4.8595	16.8756	13.7023	16.756	26.7916	9.32013	10.1059	18.5886	7.5495
2.72694	-4.56615	11.5228	26.3698	29.898	18.7616	24.7958	16.7423	14.3876	21.2055	16.588	18.8613	12.4319	9.3366	18.8766	3.5253
2.85021	7.5499	15.8221	21.3908	20.2244	13.333	12.7985	12.6323	3.4386	5.039	20.5492	11.8922	3.9237	1.38227	3.89963	-4.7066
2.85354	6.68345	23.0531	15.3983	18.1054	17.6319	4.76095	22.3626	12.2501	7.45833	25.9774	23.4556	8.1604	-1.98937	12.0303	1.47275
2.85687	-1.0137	15.5677	21.0119	10.6545	22.2928	10.8747	5.68115	10.0084	6.694	10.365	14.5521	14.6569	0.6571	6.70287	0.25475
2.8602	2.5734	13.115	14.8715	7.6445	10.5391	13.2628	6.7827	19.416	4.46233	15.9902	11.8198	18.6136	-2.06543	8.53873	0.83855
2.86354	-6.13595	15.3314	11.9687	11.6284	14.0209	6.0523	14.9401	6.07655	7.44267	15.5216	7.9545	12.6899	7.77567	7.08447	-0.39205
2.86687	-5.3027	15.6792	17.6602	15.8639	24.5962	4.48805	11.905	8.3713	9.93967	23.4081	18.1797	20.2464	1.843	2.06377	4.7198
2.8702	14.4719	12.2587	15.6544	24.1085	24.3323	4.291	15.9908	10.0714	-4.28903	14.9745	6.3543	8.2544	0.69433	4.12367	3.67285
2.87353	6.75145	14.0063	14.1146	18.3243	25.09	4.87705	9.5169	3.79465	13.3059	27.7735	20.2037	1.6143	8.45153	10.7906	1.94135
2.87686	1.233	13.5294	10.6905	18.5776	19.925	18.1459	9.1807	10.6117	18.7647	19.4116	12.3599	-2.00653	6.16443	4.31903	-7.5027
2.88019	1.46725	12.6345	15.4872	14.6913	18.155	23.7748	15.9153	14.7124	9.186	12.0733	0.39905	7.55503	6.192	5.16493	9.0016
2.88353	-3.3556	12.5482	18.864	12.3979	16.5313	15.5016	10.5629	5.6014	7.42227	15.2969	1.69125	1.95967	11.0527	1.68267	1.53345
2.88686	7.18165	13.3763	20.1979	18.8516	22.3864	13.6142	19.1947	7.31005	9.68483	14.1129	6.45825	-4.05693	5.7406	3.87157	3.76675
2.89019	-1.9779	13.7647	13.0405	22.1264	15.0065	9.8727	8.51095	10.8007	-0.97443	18.5053	16.2849	-1.6567	6.9359	6.29007	-0.1983
2.89352	-1.8622	11.3955	11.0743	25.3529	18.7543	14.3361	4.5354	16.7861	8.9728	17.7659	11.7756	5.91613	5.89767	8.65327	6.43405
2.89685	-2.50685	9.77302	18.2697	21.7805	14.3721	9.4412	13.729	18.5151	9.35577	22.2171	6.748	-2.08343	10.8851	10.8197	-4.23045
2.90018	4.691	8.29876	24.9782	24.0706	15.2041	10.9227	17.0673	13.3952	9.54867	11.661	16.833	2.8023	4.76597	0.0032	-5.48745
2.90352	-0.53485	8.87322	22.6103	16.4017	19.9572	16.6821	11.7741	10.5024	4.79967	18.8041	15.5933	6.79007	6.63667	4.62027	-3.8927
2.90685	-2.10365	10.6952	21.508	18.3891	25.7472	12.2841	12.9728	10.7351	6.32867	16.2779	12.2077	2.6116	9.76933	9.7254	-7.5892
2.91018	12.4463	8.50453	12.8704	17.6976	23.5041	17.5627	8.041	7.62325	-1.21767	7.1725	10.7626	1.897	2.98667	7.3052	-6.8272
2.91351	0.1432	10.8237	26.3951	17.8192	8.08445	19.2523	10.088	15.7479	-1.18767	11.2839	11.0024	2.3192	5.56277	-0.09743	3.9019
2.91684	0.38385	14.0041	23.8357	21.2393	23.2653	20.3017	20.4739	2.6078	6.493	17.7291	13.0577	3.20797	8.4729	5.774	4.59695
2.92017	-2.20885	12.608	15.5986	21.4906	16.1322	22.4563	16.0874	5.84415	3.16567	10.4003	20.6862	6.78797	12.194	6.02537	3.3136
2.92351	-2.41235	20.306	10.4803	14.5765	17.5481	20.4882	9.9479	5.49975	7.92767	23.3513	23.0755	4.84523	10.992	2.3013	1.95155
2.92684	1.47295	29.9132	9.41265	16.0847	17.3267	25.4231	2.6766	14.323	14.0747	9.89435	11.8593	2.95503	-0.23407	4.79193	5.92065
2.93017	-2.46965	41.6761	18.4379	10.3149	13.8451	14.0844	11.4581	8.8351	11.9747	13.4008	9.89145	4.6955	0.6219	7.46847	-5.30375
2.9335	-5.39435	38.8928	15.011	21.0781	15.1447	4.5951	13.0589	7.21375	14.704	19.5632	15.005	3.90257	4.4917	10.347	-2.15535
2.93683	8.1381	22.7405	19.3327	8.77557	23.5515	8.84245	18.7019	6.2517	3.52607	7.7397	22.0833	-1.5862	1.73493	7.2069	-4.2872
2.94016	1.65305	10.282	26.5246	23.9481	24.5629	12.4538	1.40595	9.9701	-3.10333	18.7297	7.2013	3.99333	0.11837	8.5982	2.48625
2.94349	5.01215	12.6943	25.3177	22.458	19.7953	12.5049	3.20365	1.02725	6.50967	17.7056	5.08395	3.24967	10.0617	1.20577	-1.7335
2.94683	2.0388	7.49755	18.8956	21.0632	14.8802	19.4279	18.1452	4.31395	10.9483	10.3585	10.5892	0.64203	11.1202	-5.5267	-11.0015
2.95016	5.81075	9.55698	18.552	27.171	14.5813	7.50495	13.774	4.9532	7.59833	15.0102	-0.72455	1.4146	-0.77057	-3.6107	-2.78295
2.95349	0.9852	13.2455	16.3167	23.6979	13.373	6.4881	17.0021	2.6346	6.68733	20.8595	21.6407	6.84927	5.6716	5.4445	-4.18575
2.95682	3.6292	9.64698	13.4223	28.9868	15.1158	5.5314	21.9545	-0.65455	3.06733	16.6136	16.9738	-7.34447	10.8198	4.10803	3.3802
2.96015	6.9161	9.62772	16.6497	22.1309	20.5108	10.9262	19.182	2.4281	3.57833	7.4618	6.84395	8.26043	1.4685	-2.90443	2.2367
2.96348	3.9917	13.5865	22.7349	22.084	21.1067	13.1502	13.844	5.67245	8.23837	20.6636	8.7238	8.1624	-6.0158	-5.6448	-2.81915
2.96682	-2.8618	9.04246	20.0512	17.4287	20.3308	22.9782	9.8179	7.14155	5.739	15.9009	6.11125	6.8991	2.17533	11.7616	10.3704

## Sheet: FigureS2
	Experiment															Fit
q (Å-1)	-8.4 ns	8.4 ns	16.8 ns	33.6 ns	42 ns	50.4 ns	58.8 ns	84 ns	100 ns	150 ns	200 ns	300 ns	1 μs	3 μs	10 μs	8.4 ns	16.8 ns	33.6 ns	42 ns	50.4 ns	58.8 ns	84 ns	100 ns	150 ns	200 ns	300 ns	1 μs	3 μs	10 μs
0.10162	-3.7897	8.19635	85.6816	72.3949	41.0123	61.3235	72.9271	55.4483	59.945	31.8651	45.2762	26.6332	20.0261	22.7534	9.4516	15.0785	116.51	108.815	70.0644	96.1496	101.594	62.6026	93.103	32.6376	29.2748	22.5963	17.7401	24.361	6.04939
0.10495	4.49205	10.3039	88.1877	70.605	54.7201	72.0341	66.1873	58.4596	58.7695	34.7897	33.8457	24.1565	17.3907	24.3421	17.0285	13.7529	99.1622	91.1296	58.5419	81.2778	92.4064	56.8238	81.7751	31.1992	27.8368	21.6189	16.8118	19.9124	5.6194
0.10828	-0.61695	10.6078	82.84	76.2329	55.1809	59.7345	65.9597	55.2769	59.178	26.9159	37.4292	22.6475	17.9535	19.4768	12.6104	12.6052	84.5645	76.4654	49.1047	68.6802	83.8349	51.4083	71.5393	29.7856	26.2844	20.5945	16.0994	16.2357	5.20279
0.11161	-7.43285	11.3152	73.8406	79.9487	57.8908	66.3863	74.1166	46.0494	53.7139	29.0846	38.882	19.986	17.4828	13.6055	11.3731	11.6185	72.4293	64.468	41.4865	58.1322	75.8799	46.3582	62.3549	28.2589	24.5792	19.4696	15.4437	13.2383	4.80051
0.11494	7.0977	10.6717	79.2944	78.1464	53.9236	71.7381	67.8254	30.6671	68.4532	38.4642	35.1891	30.3357	16.1624	3.08447	14.5982	10.7796	62.4701	54.7911	35.4309	49.408	68.5355	41.6723	54.173	26.5864	22.7544	18.2503	14.7586	10.8299	4.41335
0.11827	5.09515	9.32056	70.9101	69.0311	36.0045	60.4676	56.8873	29.3749	60.1966	30.0159	33.5752	32.9105	21.7261	1.3443	2.1378	10.0652	54.4071	47.1029	30.6955	42.2849	61.7911	37.3462	46.9383	24.7987	20.877	16.974	14.0107	8.92443	4.04198
0.1216	5.1379	8.24252	65.1415	66.0575	34.5555	56.1782	56.7609	28.7193	51.7239	27.419	31.5479	24.0838	22.5456	11.9649	1.98965	9.44583	47.973	41.0921	27.0565	36.5486	55.631	33.373	40.5899	22.9574	19.0217	15.6904	13.2006	7.44148	3.68694
0.12494	6.4256	5.96929	58.0683	64.9799	30.2586	43.5665	53.7031	34.9179	46.1061	20.8058	18.2394	9.7748	17.4074	13.9511	-2.35355	8.89831	42.917	36.4719	24.3107	31.996	50.036	29.7428	35.0636	21.1319	17.2547	14.447	12.3488	6.3072	3.34863
0.12827	5.64295	6.08584	56.8808	46.7108	27.2374	39.5884	53.3098	26.0363	40.9276	17.6887	6.71235	14.2039	11.1465	3.25043	-0.8293	8.41235	39.0076	32.9832	22.2773	28.4381	44.9828	26.4439	30.2928	19.3843	15.6248	13.2824	11.484	5.45511	3.02736
0.1316	1.8446	7.04982	52.8387	42.88	26.1485	37.0434	46.9027	27.1665	27.7244	18.1907	18.3948	10.4672	10.125	-3.43207	4.86955	7.98596	36.0355	30.3957	20.7986	25.7022	40.4456	23.4623	26.2098	17.7621	14.1613	12.2224	10.6354	4.82651	2.72327
0.13493	2.19185	5.43196	52.5626	40.9627	29.3546	32.5632	49.3952	23.7743	24.2178	20.4603	18.3269	9.22347	8.77837	3.5361	12.9148	7.6161	33.8143	28.5092	19.7397	23.6331	36.3962	20.7828	22.747	16.2951	12.8756	11.2802	9.82821	4.37052	2.43643
0.13826	3.278	5.90014	41.2737	29.4268	23.8351	26.7915	44.7884	9.1014	22.2841	16.2949	19.3634	15.2119	9.37167	-3.07087	11.8616	7.29396	32.181	27.1528	18.9879	22.0939	32.8045	18.3888	19.8381	14.9967	11.7647	10.4582	9.08098	4.04397	2.16677
0.14159	6.70355	8.06667	43.4274	34.7034	20.9061	36.9785	30.0485	4.7987	20.7704	3.71045	15.5541	9.96907	12.9411	4.1422	7.1965	7.00795	30.996	26.1837	18.4514	20.9658	29.6392	16.2625	17.4191	13.8663	10.8155	9.75096	8.40499	3.81103	1.91415
0.14493	-7.96865	4.51208	35.2102	40.0426	20.2652	21.4154	11.7019	10.1905	14.2962	6.83115	13.2311	3.91873	14.6799	4.91147	3.688	6.74962	30.1421	25.4856	18.0572	20.1477	26.8682	14.3858	15.4284	12.8938	10.0093	9.14746	7.80491	3.64268	1.67831
0.14826	-5.44035	3.39514	40.5684	35.4831	22.8414	18.1938	20.9804	16.3507	18.8571	15.279	13.2214	11.602	11.624	1.49967	-1.73695	6.51636	29.523	24.9662	17.7493	19.5553	24.4592	12.7401	13.8085	12.0628	9.32497	8.63429	7.27999	3.5161	1.45893
0.15159	0.56065	6.77804	40.3218	32.7798	15.2901	19.9966	25.3541	18.2386	28.6356	19.2058	21.8388	9.51317	6.86813	0.6471	-0.06945	6.3087	29.0617	24.5545	17.4863	19.1202	22.3801	11.3064	12.5053	11.3544	8.74197	8.19736	6.82559	3.41392	1.25558
0.15492	2.50235	10.3982	30.8673	32.9151	24.2412	20.0611	18.5448	14.6053	25.4917	16.4028	19.5726	12.2156	10.3231	-0.96527	-1.4211	6.12581	28.6983	24.1984	17.2393	18.7881	20.5991	10.0663	11.4696	10.749	8.24143	7.82331	6.43467	3.32352	1.06779
0.15825	5.36025	7.93977	40.7824	29.1275	19.9692	24.3586	17.6334	15.6938	17.8363	17.6673	16.9861	12.6185	12.4303	-1.63777	4.19635	5.96368	28.3879	23.8611	16.9897	18.5173	19.0856	9.00136	10.6565	10.2286	7.80713	7.50024	6.09905	3.23619	0.89502
0.16158	-1.27685	3.36145	35.5588	29.3971	21.102	21.1648	20.5927	16.4741	7.14	13.0197	9.63495	12.3095	7.18667	-2.90523	8.72335	5.81706	28.0985	23.519	16.7268	18.2769	17.81	8.0938	10.0256	9.7771	7.42568	7.2181	5.81039	3.14648	0.73668
0.16492	2.50153	6.08044	23.91	27.5629	30.0908	20.6405	19.0879	17.0473	21.3	18.5704	10.6274	10.6203	5.9469	3.1629	-4.12915	5.68251	27.8089	23.1587	16.4462	18.0456	16.7441	7.32651	9.54149	9.38112	7.08636	6.96867	5.56081	3.05145	0.59213
0.16825	5.9409	9.27206	24.4009	31.4501	18.2018	11.8887	25.5952	16.044	14.3683	8.99505	3.78805	7.97207	5.72563	10.8275	-2.00725	5.55954	27.5063	22.7745	16.1479	17.8095	15.8616	6.68319	9.1731	9.02967	6.78081	6.74543	5.3433	2.95009	0.46071
0.17158	-1.30385	8.95039	35.7542	27.676	21.7039	14.2959	19.9361	6.06285	4.83463	10.9895	6.6508	-0.30963	7.66847	2.03307	-3.3108	5.44892	27.1846	22.3666	15.835	17.5605	15.1376	6.14846	8.89382	8.71401	6.50266	6.54332	5.15189	2.84276	0.34171
0.17491	-1.58335	7.69725	40.4034	22.2798	15.5929	13.9185	12.8473	15.4476	11.3267	18.6805	-0.6198	4.58439	5.3532	3.38533	8.3441	5.35032	26.8427	21.939	15.5123	17.2957	14.5494	5.70799	8.68114	8.42737	6.24718	6.35849	4.98162	2.73071	0.23442
0.17824	6.0764	3.88627	41.599	28.4678	15.8544	13.0695	7.02165	9.53195	3.1304	12.3395	2.89965	5.51273	2.465	0.39067	8.44905	5.26164	26.483	21.4981	15.1855	17.0153	14.0761	5.34848	8.51638	8.16462	6.011	6.18813	4.82849	2.6157	0.13812
0.18157	-2.1772	4.6306	31.7398	29.81	13.2104	20.5812	11.3741	11.4437	10.1668	6.733	10.1298	9.3861	4.94113	0.01597	8.38228	5.18024	26.1101	21.0512	14.8604	16.7217	13.6989	5.05777	8.38439	7.92196	5.79182	6.03025	4.68934	2.49973	0.05207
0.18491	2.7299	4.02498	22.0705	25.5148	13.5499	14.4767	20.808	14.9303	16.3168	5.66073	2.3225	9.31867	8.76237	-4.36414	0.3693	5.10464	25.7298	20.606	14.5423	16.4192	13.4007	4.82481	8.27313	7.69671	5.58814	5.88348	4.56172	2.38477	-0.02446
0.18824	-0.3301	7.33543	30.8393	28.6501	19.2348	9.3673	23.1636	10.1562	13.7805	4.72713	2.0566	2.72363	1.15501	1.67399	3.3651	5.03493	25.3483	20.1695	14.2359	16.1122	13.1667	4.6397	8.17334	7.48705	5.39906	5.74698	4.44378	2.27261	-0.09219
0.19157	-3.10706	5.82588	31.5527	23.4171	15.7899	18.6787	20.8556	9.25205	6.49227	3.47795	7.2489	4.0435	1.94637	13.8569	3.82135	4.97172	24.9716	19.7481	13.9448	15.8058	12.9838	4.49361	8.07819	7.29181	5.22406	5.62024	4.33416	2.1648	-0.15183
0.1949	-1.38116	7.11648	32.7096	20.2494	20.6159	12.7391	24.1825	9.15174	10.7231	-5.94638	16.3986	7.87297	2.48286	4.18875	2.5463	4.91483	24.6051	19.3467	13.6717	15.5045	12.8406	4.37882	7.98285	7.1103	5.06273	5.50293	4.23192	2.06252	-0.20408
0.19823	-0.3762	6.77967	27.3166	19.8994	17.3663	15.4118	16.1669	15.4273	11.211	-0.83896	13.4343	4.45667	-1.20997	-3.43678	-1.60576	4.86302	24.2533	18.9689	13.4182	15.2124	12.7276	4.28859	7.88422	6.94207	4.91466	5.39479	4.13641	1.96665	-0.2496
0.20156	-1.8387	5.66007	21.5416	18.4044	21.192	10.7289	17.1026	16.4905	11.8341	5.92375	13.5171	1.8328	2.41127	-1.6436	3.44925	4.81488	23.9197	18.6172	13.1853	14.9328	12.6365	4.21716	7.78058	6.78678	4.77928	5.29554	4.04722	1.87772	-0.28903
0.20489	10.0479	7.25876	23.4385	22.0186	20.2242	16.0435	13.1877	17.2687	3.50314	3.3771	15.7757	0.29324	0.82323	3.24393	1.08755	4.76975	23.6069	18.2928	12.9728	14.6682	12.5608	4.15968	7.67128	6.64401	4.65581	5.20477	3.96411	1.79596	-0.32299
0.20823	8.63945	6.44275	24.4201	19.2604	9.52938	10.091	14.3184	11.748	5.57397	-3.39262	6.72335	4.63593	-2.0805	5.65123	3.57635	4.72787	23.3164	17.996	12.7803	14.4206	12.4951	4.11211	7.55647	6.51321	4.54327	5.1219	3.88691	1.72137	-0.35206
0.21156	3.6637	3.59381	20.421	13.1816	10.7836	0.18979	9.59544	6.75957	6.23383	3.51037	1.94475	-0.04082	-1.78827	-0.2888	4.5629	4.68967	23.0488	17.7262	12.6067	14.1908	12.4352	4.07117	7.43694	6.39362	4.44051	5.04628	3.81547	1.65371	-0.37679
0.21489	4.7771	3.3414	15.8704	18.1391	17.4454	3.386	11.0112	13.8847	12.185	12.5037	8.0753	-2.34875	1.08353	-2.0487	7.7527	4.65499	22.804	17.4821	12.4507	13.9792	12.3777	4.03422	7.31381	6.28431	4.34631	4.9771	3.7496	1.59264	-0.39771
0.21822	3.87315	2.03501	17.932	19.1965	23.0346	-0.19964	11.5956	13.2184	7.64563	5.68303	14.132	14.3651	0.99171	1.20613	1.4548	4.62307	22.5814	17.2622	12.3107	13.7858	12.3205	3.99925	7.18846	6.1842	4.25949	4.91355	3.68904	1.53768	-0.41528
0.22155	-2.88378	6.0393	17.721	25.4518	18.9205	-4.03693	17.4937	10.4638	8.43814	10.1595	9.28605	14.874	5.73595	-1.0125	8.6788	4.59311	22.3797	17.0643	12.1852	13.6097	12.2618	3.96475	7.06234	6.09217	4.17901	4.85487	3.63347	1.48829	-0.42994
0.22489	-5.54407	1.45368	17.3717	18.1341	13.033	4.98269	17.1463	3.98083	4.61606	8.33891	1.6981	6.1006	5.50637	2.3062	5.40475	4.56483	22.1977	16.8865	12.0725	13.4503	12.2006	3.92966	6.93691	6.00713	4.104	4.80037	3.58246	1.44393	-0.44211
0.22822	2.4554	4.67013	26.6467	19.2261	8.1944	8.83367	9.62085	10.403	-0.48988	15.9127	8.45645	2.1663	2.56023	3.85961	-1.68415	4.53847	22.0336	16.7267	11.9711	13.3061	12.1365	3.89329	6.81352	5.92811	4.03383	4.7495	3.53557	1.40404	-0.45215
0.23155	1.21845	6.1452	26.7322	16.4887	13.2986	11.6516	9.34145	11.7219	8.06202	12.6907	8.8381	2.66287	-0.45642	-2.02505	-9.99267	4.5143	21.8856	16.5826	11.8795	13.176	12.0693	3.85524	6.69335	5.85433	3.96809	4.70185	3.4923	1.36809	-0.46041
0.23488	1.29065	5.79101	18.415	17.1707	11.3573	9.75147	15.1782	12.1898	7.49098	2.60826	10.2061	4.51541	1.04165	-0.81404	-14.2789	4.4922	21.7522	16.4524	11.7965	13.0586	11.9992	3.81538	6.57743	5.78517	3.90651	4.65717	3.4522	1.33557	-0.46717
0.23821	-9.77712	4.28138	16.6218	16.089	10.8627	5.1721	15.1417	13.3569	2.02717	4.92009	6.45782	1.756	4.15816	3.27539	-3.6898	4.47167	21.6316	16.3344	11.7208	12.9525	11.9268	3.77376	6.46658	5.72026	3.84897	4.61529	3.41483	1.30605	-0.47271
0.24154	-10.0539	2.36316	14.2866	18.1814	5.26755	11.0539	16.4434	6.73797	4.48098	6.28909	-2.41346	8.99991	2.48723	2.24315	3.64335	4.45223	21.5223	16.2268	11.6514	12.8565	11.8524	3.73058	6.36141	5.65933	3.79536	4.57614	3.37985	1.27911	-0.47726
0.24488	-5.70118	3.32842	17.9412	19.6831	0.57361	8.2732	13.4798	3.46352	4.74502	1.9645	1.68375	11.7279	2.99317	0.19681	1.49115	4.4338	21.4229	16.1283	11.5875	12.7694	11.7769	3.68614	6.26233	5.60226	3.74555	4.53963	3.34699	1.2544	-0.48102
0.24821	-2.95864	2.90101	21.6726	16.0976	7.53765	0.96064	3.5131	4.41373	9.86273	10.3847	4.4839	13.3155	6.14463	0.86249	3.1285	4.41655	21.332	16.0376	11.5283	12.69	11.7009	3.6408	6.16958	5.54895	3.69936	4.50569	3.31606	1.23161	-0.48419
0.25154	6.01151	3.34878	16.9862	18.2737	5.86451	-5.48583	3.3308	7.86921	9.83805	6.32744	2.5685	8.3973	6.30837	-0.70478	7.8177	4.40068	21.2486	15.9537	11.4732	12.6173	11.625	3.59495	6.08323	5.49928	3.65655	4.47419	3.28694	1.21049	-0.4869
0.25487	4.49236	4.23689	15.8554	22.1861	6.86505	2.83909	13.7103	8.84865	11.9492	2.4657	3.39792	5.27323	-0.12614	1.81967	4.8772	4.38607	21.1715	15.8756	11.4215	12.5504	11.55	3.54902	6.00323	5.45312	3.61678	4.44496	3.25957	1.1908	-0.48929
0.2582	1.1584	4.46114	15.8863	14.0848	10.7282	5.77775	11.4056	6.14953	7.14947	3.06265	10.7411	6.77557	-0.60833	0.32454	2.7365	4.37238	21.1001	15.8026	11.373	12.4887	11.4764	3.50338	5.92939	5.41023	3.57971	4.41778	3.2339	1.17236	-0.49146
0.26153	-5.37933	6.37418	15.5584	12.4447	12.3146	8.51669	12.8874	3.07998	6.44791	3.41145	0.33469	6.08864	0.5512	3.11617	-3.29719	4.35933	21.0335	15.734	11.3271	12.4313	11.4048	3.45841	5.86145	5.37034	3.54499	4.39243	3.20989	1.155	-0.4935
0.26487	-2.00835	8.40921	16.5043	8.97157	14.3702	11.2371	15.5455	10.6256	12.844	2.3226	-0.5097	0.69051	3.03681	1.846	3.82425	4.3469	20.9711	15.6692	11.2837	12.3778	11.3357	3.41444	5.79908	5.33312	3.51231	4.36865	3.18748	1.13861	-0.49547
0.2682	-0.99748	9.63464	15.3142	19.0562	16.2914	5.5984	11.6705	8.89687	4.90534	0.73231	4.51494	4.75757	-0.06375	6.70053	6.86939	4.33525	20.9124	15.608	11.2424	12.3276	11.2693	3.37177	5.74191	5.29826	3.48141	4.34626	3.16659	1.12308	-0.49744
0.27153	0.67018	6.27433	14.9645	16.0124	13.2759	8.95959	14.3945	3.5863	7.38846	0.39046	7.95686	5.19301	8.96603	1.72077	3.04052	4.32448	20.8569	15.5498	11.2032	12.2803	11.206	3.33062	5.68955	5.26544	3.45213	4.32507	3.14711	1.10832	-0.49944
0.27486	4.9367	4.18549	20.7574	15.1352	12.1094	13.9262	9.01801	7.67811	13.5021	1.97989	7.24504	4.105	6.30216	4.6692	-2.45935	4.31451	20.8044	15.4944	11.1658	12.2357	11.146	3.2912	5.64158	5.23441	3.42438	4.30499	3.12892	1.09427	-0.5015
0.27819	4.51705	5.654	25.2166	15.1916	10.9328	11.3127	4.43337	8.92094	7.78694	5.65374	1.7817	7.40132	2.62953	7.78145	-1.80356	4.30509	20.7544	15.4417	11.1302	12.1933	11.0894	3.25365	5.5976	5.20498	3.3981	4.28593	3.11188	1.08088	-0.50363
0.28152	3.29045	4.07765	21.58	17.9814	8.76262	19.6909	10.2804	4.48343	7.28763	3.11575	4.2281	5.02707	-0.6129	0.76278	-2.68992	4.29606	20.7068	15.3914	11.0962	12.153	11.0362	3.21807	5.55723	5.17703	3.37331	4.26788	3.09584	1.06811	-0.50584
0.28485	5.68445	5.65409	18.9195	12.4491	8.27993	15.983	10.6456	1.67486	4.70717	0.97895	1.87201	5.66477	3.56409	-0.87916	-2.22989	4.28743	20.6614	15.3434	11.064	12.1146	10.9865	3.1845	5.52009	5.15052	3.35	4.25083	3.08069	1.05594	-0.50815
0.28819	-1.58723	2.32671	20.2848	9.73863	14.6203	9.84563	12.1284	2.09958	3.50735	-1.24722	4.90236	6.40873	3.83729	1.48267	-3.69651	4.27933	20.6181	15.2977	11.0333	12.078	10.9401	3.15297	5.48584	5.1254	3.32814	4.23477	3.06631	1.04435	-0.51053
0.29152	-2.62551	3.35957	23.0767	15.6853	12.7551	6.0715	13.2783	4.13719	4.4123	8.99078	1.38383	6.93447	3.61019	0.77494	2.56517	4.27182	20.5767	15.2542	11.0042	12.043	10.8969	3.12345	5.45416	5.1017	3.30768	4.21971	3.05263	1.03333	-0.51299
0.29485	0.34075	4.80314	17.7232	17.3296	11.2355	7.04127	8.10727	0.29466	2.67666	10.2999	0.432	-1.0186	2.22617	-1.10354	4.09689	4.26482	20.5372	15.2128	10.9767	12.0095	10.8569	3.09591	5.42476	5.0794	3.28853	4.20559	3.03962	1.02286	-0.51551
0.29818	-3.98902	4.44828	16.5739	12.8887	6.7713	9.08516	6.39215	2.96104	6.13952	5.51253	4.43524	0.40937	3.94841	3.78665	-1.59158	4.25816	20.4996	15.1736	10.9507	11.9776	10.8198	3.07027	5.39738	5.05847	3.27056	4.19237	3.02724	1.01295	-0.51808

## Sheet: FigureS3
Experiment																Fit
q (Å-1)	-8.4 ns	8.4 ns	16.8 ns	33.6 ns	42 ns	50.4 ns	58.8 ns	84 ns	100 ns	150 ns	200 ns	300 ns	1 μs	3 μs	10 μs	q (Å-1)	8.4 ns	16.8 ns	33.6 ns	42 ns	50.4 ns	58.8 ns	84 ns	100 ns	150 ns	200 ns	300 ns	1 μs	3 μs	10 μs
1.00115	-1.04505	4.21808	14.3393	9.93197	7.4488	15.0256	6.02775	6.60615	9.85863	5.8152	6.15365	2.31523	4.3239	0.51663	1.9745	1	4.65121	10.0583	9.21477	7.05957	5.62597	5.34886	3.66649	3.656	4.79039	4.1894	2.89731	2.52253	1.38556	0.2272
1.00449	-2.8216	4.87724	10.5842	9.4031	3.8655	9.35372	7.30295	10.1586	5.2743	1.7689	6.39405	3.61707	7.21237	-1.49547	-1.22245	1.025	4.75879	10.2887	9.48015	7.18358	5.92284	5.50746	3.7385	3.89687	4.97363	4.31374	3.13971	2.60586	1.43133	0.23821
1.00782	-5.59156	4.39021	12.8728	9.88477	6.3244	9.42666	4.7532	7.01675	5.432	-0.03456	2.21635	1.88107	2.83277	0.66263	-2.4956	1.05	4.88178	10.5383	9.76752	7.29676	6.27274	5.67921	3.80651	4.18077	5.15265	4.49283	3.38637	2.6974	1.48161	0.25009
1.01115	-0.285	3.42408	12.6738	9.26573	7.09985	6.57626	5.992	8.15707	5.67143	2.85865	5.6664	2.13783	0.96217	0.3486	-4.552	1.075	5.00405	10.7578	10.0203	7.40847	6.53894	5.83027	3.87812	4.39676	5.3393	4.66504	3.60372	2.78698	1.53081	0.26108
1.01448	3.31275	4.12962	12.604	9.6886	6.6192	7.30596	8.2338	6.92183	4.8542	0.02845	7.93735	-1.66473	0.9215	0.39773	-3.45159	1.1	5.15896	10.9659	10.2599	7.56405	6.77085	5.97347	3.97624	4.58492	5.53156	4.85594	3.82033	2.90063	1.59324	0.27243
1.01781	4.82425	2.85679	13.2742	10.2201	8.33385	8.34174	10.6492	4.38575	4.74897	1.74178	8.35755	-2.8459	1.4584	0.41184	2.01085	1.125	5.29367	11.1712	10.4964	7.6674	7.01159	6.11482	4.0395	4.78025	5.74574	5.05145	4.02121	3.0329	1.66589	0.28512
1.02114	0.06525	4.67834	13.2024	12.437	9.42839	6.2551	12.6228	1.33342	4.7229	6.62715	5.53165	-0.61232	-0.34487	0.8322	-2.9876	1.15	5.45854	11.3792	10.7359	7.82432	7.25955	6.25794	4.13383	4.98144	5.9969	5.26758	4.20557	3.17151	1.74203	0.29955
1.02448	1.98965	3.88872	10.2207	10.1875	8.1586	1.66683	6.21105	1.02588	3.84617	11.227	3.25475	1.5099	2.46037	-0.63887	-4.34727	1.175	5.63645	11.6076	10.9989	8.00629	7.50124	6.41513	4.24904	5.17753	6.26561	5.49678	4.38601	3.33676	1.83279	0.3162
1.02781	6.53555	5.95482	12.6107	10.1924	8.81347	3.56807	4.2873	1.597	7.59373	4.87815	0.9392	-0.23256	2.69527	-2.7366	-2.03215	1.2	5.80885	11.852	11.2804	8.13123	7.76657	6.58334	4.32675	5.39281	6.55788	5.75881	4.58346	3.49609	1.92031	0.33545
1.03114	-2.4712	5.59354	12.4232	15.094	8.4618	8.1822	3.2378	1.25965	4.22733	8.84743	2.38555	0.84283	3.24003	-0.07547	-0.50705	1.225	6.01998	12.1065	11.5734	8.34704	8.04282	6.75846	4.46031	5.61696	6.82938	6.01379	4.78071	3.66315	2.01207	0.35727
1.03447	-2.57055	4.41338	9.3306	10.0669	5.41035	11.3588	4.3808	10.3882	4.5985	8.11578	4.8096	3.25687	2.87653	-0.7613	-0.74905	1.25	6.24303	12.4153	11.929	8.56548	8.34414	6.97097	4.59741	5.86144	7.15218	6.31682	4.98969	3.85541	2.11767	0.37966
1.0378	3.29225	4.42778	9.39965	9.94967	7.761	6.65268	0.5708	5.81888	7.2122	5.08022	4.996	1.8261	-0.83837	-3.0994	-1.63348	1.275	6.4537	12.7305	12.292	8.71742	8.68009	7.18793	4.69302	6.13401	7.5162	6.65712	5.21921	4.07036	2.23574	0.39997
1.04113	0.97745	4.58368	12.4713	10.4768	5.819	7.57702	5.54715	6.65441	6.98413	6.91486	7.95129	1.95233	-1.41053	-5.1611	0.0961	1.3	6.72105	13.0638	12.6759	9.00535	9.03935	7.41734	4.87597	6.42551	7.92078	7.03207	5.46793	4.30374	2.36393	0.4203
1.04447	0.2912	3.96744	13.5567	11.0737	3.5868	13.7209	7.24615	5.23661	8.14253	4.42697	6.65729	4.7792	1.20017	1.45533	-0.9233	1.325	6.99774	13.4377	13.1064	9.27509	9.39821	7.67467	5.03701	6.71668	8.3346	7.42509	5.73793	4.55875	2.504	0.44477
1.0478	-0.5625	5.28058	7.98195	12.7862	7.488	13.3327	3.6277	3.49444	1.811	4.55034	7.6641	7.7291	2.713	4.75293	2.22235	1.35	7.29196	13.821	13.5478	9.5664	9.76807	7.93846	5.20772	7.01677	8.79826	7.82477	6.02119	4.82116	2.64813	0.47692
1.05113	0.1995	5.34618	11.7422	12.101	8.73885	10.8315	6.32147	0.78855	1.1144	6.0726	7.66343	3.39453	1.74333	0.38273	4.7679	1.375	7.63724	14.2746	14.0701	9.9346	10.2255	8.2506	5.43049	7.38794	9.31554	8.29826	6.32161	5.11478	2.80941	0.52137
1.05446	4.4272	3.97246	10.3159	12.3866	6.59075	11.8181	1.05405	1.5431	5.97493	2.96232	6.45265	4.47763	0.18787	-0.07073	1.82585	1.4	7.94331	14.7302	14.5948	10.1767	10.661	8.56419	5.57904	7.74126	9.86564	8.7997	6.64057	5.42547	2.98006	0.568
1.05779	2.37565	6.19722	10.2272	13.4888	9.0049	8.164	5.15445	0.52526	3.9284	2.56595	4.233	5.33253	5.74333	0.039	1.7511	1.425	8.33549	15.1953	15.1304	10.5735	11.1459	8.88427	5.8206	8.13472	10.4375	9.33581	6.99255	5.76561	3.16689	0.60672
1.06112	3.24925	6.62304	15.0341	9.18493	6.13565	6.99335	5.38345	0.8384	1.57113	1.7588	3.64415	2.0392	1.43457	-3.1686	-2.3551	1.45	8.73446	15.7338	15.7505	11.0074	11.6908	9.25485	6.08335	8.57683	11.0739	9.92488	7.38566	6.13651	3.37062	0.64377
1.06446	0.17385	3.68266	16.76	9.71113	11.2924	6.03654	6.94475	2.5552	6.11007	1.39964	5.47235	-0.99795	3.59263	-3.2799	-1.5648	1.475	9.14286	16.3186	16.4239	11.3102	12.2372	9.65732	6.26585	9.02012	11.7377	10.5672	7.77719	6.53961	3.59203	0.68532
1.06779	-0.36925	3.37479	13.3354	12.1211	8.0245	9.04442	9.09657	3.82313	11.3851	8.18811	3.52675	1.31463	1.78003	-1.21747	-0.2254	1.5	9.60472	16.8936	17.0861	11.8409	12.7943	10.0531	6.585	9.47213	12.413	11.2137	8.18798	6.96357	3.8249	0.7367
1.07112	-3.07855	4.81025	13.1469	15.0296	7.19605	10.6147	6.44063	3.26868	6.3003	7.81623	5.6028	1.9014	2.31053	1.49577	0.67575	1.525	10.1255	17.5702	17.8652	12.3439	13.4508	10.5187	6.88739	10.0048	13.2256	11.9613	8.67544	7.45763	4.09628	0.80154
1.07445	1.1053	4.41861	11.6808	11.9391	3.7208	1.77715	2.5427	2.46755	2.49557	8.04925	3.8487	2.13706	3.01477	5.27103	-2.11585	1.55	10.6129	18.2507	18.6489	12.8524	14.1112	10.9871	7.19215	10.5407	14.0366	12.7037	9.13855	7.94184	4.36224	0.8734
1.07778	0.25335	3.14423	12.9933	10.5594	5.2532	6.2957	5.5515	4.72396	-5.56413	9.00515	4.38835	2.44077	3.7466	2.04163	-1.2274	1.575	11.2354	18.9766	19.4848	13.53	14.7812	11.4866	7.59828	11.0842	14.8874	13.5262	9.65186	8.47458	4.65486	0.94568
1.08111	-0.92585	4.09412	12.9069	6.64323	2.71725	5.45764	6.04765	6.73353	-6.82113	5.31402	5.7303	4.78557	2.50593	0.11097	-1.30775	1.6	11.7296	19.7658	20.3936	13.9666	15.506	12.0298	7.85999	11.6724	15.8247	14.4283	10.1871	9.03591	4.96318	1.01793
1.08445	-2.0785	6.44685	11.7997	10.9624	2.17135	7.17952	7.68815	4.91485	2.87107	3.81541	7.4726	1.3178	5.053	2.58203	-4.4018	1.625	12.3928	20.5802	21.3315	14.6143	16.2867	12.5903	8.24822	12.3058	16.7956	15.3488	10.7496	9.61333	5.28034	1.08979
1.08778	-2.73985	5.99605	11.0682	10.9606	5.63995	10.3698	6.54175	-0.12125	6.2556	5.50055	4.10565	2.39933	5.4325	-0.3692	-3.1871	1.65	13.0208	21.4377	22.319	15.3559	17.0883	13.1804	8.68575	12.9561	17.8333	16.31	11.3469	10.2412	5.6252	1.16094
1.09111	-0.0361	4.93911	10.8245	11.3361	8.88535	7.85276	8.2303	0.8899	7.29687	0.75318	1.33625	3.19673	2.30023	2.57463	0.93935	1.675	13.6783	22.3228	23.3381	15.8597	17.9209	13.7895	8.98085	13.6317	18.8906	17.3132	11.9711	10.9189	5.99744	1.22812
1.09444	0.37025	5.92871	11.2223	10.0023	10.4231	6.17015	8.906	4.55372	4.00437	6.0667	3.53	0.17957	1.8953	5.13567	3.52205	1.7	14.3412	23.2318	24.385	16.6467	18.7468	14.4152	9.44728	14.3018	19.9434	18.326	12.5939	11.5667	6.35328	1.3062
1.09777	-3.5102	4.73155	12.9971	8.7667	11.281	9.19017	6.59975	4.22725	1.9154	11.1001	4.26165	0.49987	4.60443	0.92743	2.03005	1.725	15.1138	24.1993	25.4991	17.4071	19.6403	15.081	9.89967	15.0268	21.0654	19.4148	13.2479	12.2549	6.7313	1.40216
1.1011	-2.18725	5.10783	11.3122	8.56943	9.4764	8.11661	7.52585	3.0708	1.5521	8.44191	6.0235	0.4307	3.2059	1.15053	2.84545	1.75	15.6948	25.1852	26.6344	17.938	20.5189	15.7595	10.2082	15.7396	22.196	20.4633	13.8871	12.9372	7.10606	1.49896
1.10444	-0.42105	4.66981	10.5242	9.59673	6.07265	4.02625	6.38935	5.2038	7.91827	9.0014	6.6844	1.50533	1.60873	0.90697	-2.20265	1.775	16.5181	26.1291	27.7214	18.8179	21.4252	16.4092	10.7317	16.475	23.3192	21.5072	14.5351	13.6178	7.4799	1.58682
1.10777	1.06945	3.97433	8.8349	12.9684	5.11745	6.65512	5.6168	6.63717	9.338	7.76593	3.1529	-0.03447	-0.0142	-1.02787	0.538	1.8	17.1525	27.0516	28.7837	19.5328	22.3242	17.044	11.1537	17.2044	24.4101	22.5639	15.1866	14.2767	7.84182	1.65703
1.1111	2.7587	5.82234	6.95715	8.57067	8.23755	9.5714	2.7556	-0.4717	3.98103	6.3154	5.2943	2.198	-1.38523	-6.24123	-0.12035	1.825	17.9007	27.9181	29.7815	20.2218	23.1638	17.6404	11.5652	17.8856	25.4281	23.5317	15.8073	14.8704	8.16788	1.7114
1.11443	-0.3979	6.7404	13.1956	10.5046	10.1728	11.8445	7.7437	-1.7311	5.1743	7.60186	5.62465	1.34787	1.4131	-1.26387	1.5255	1.85	18.5252	28.8011	30.7984	20.989	24.0146	18.2481	12.0224	18.576	26.4266	24.4208	16.4255	15.4451	8.48358	1.76067
1.11776	-1.1488	5.90138	13.3689	9.61717	6.51945	5.96919	7.7789	4.7194	5.28227	9.02029	5.34485	-1.41877	4.04727	2.80417	1.3007	1.875	19.142	29.6197	31.7411	21.4282	24.7981	18.8115	12.29	19.2116	27.3609	25.2332	17.0015	15.9685	8.77107	1.80557
1.12109	2.6858	6.39988	13.5375	12.6352	5.80635	4.0654	8.5555	4.32955	5.71697	8.37453	3.15225	1.18193	2.88553	0.1879	-1.9861	1.9	19.711	30.352	32.5844	22.0234	25.5191	19.3154	12.645	19.7966	28.1969	25.9664	17.5412	16.4025	9.00942	1.8413
1.12442	3.4893	6.61668	14.2555	10.314	8.04475	5.21504	10.2761	5.8049	6.3352	5.74032	5.79025	1.24537	0.96807	1.47887	0.1455	1.925	20.2724	31.0149	33.3478	22.5653	26.2079	19.7717	12.9667	20.3555	28.9059	26.562	18.0352	16.7607	9.2062	1.86503
1.12776	-0.2526	4.92198	14.7551	10.1617	10.4561	9.31153	8.2046	6.90465	8.0685	3.39414	3.8994	1.14803	2.01043	3.3947	4.0017	1.95	20.6071	31.5463	33.9597	22.8537	26.8363	20.1374	13.145	20.8654	29.4762	27.0335	18.4567	17.024	9.35085	1.87426
1.13109	7.16515	5.12463	9.1473	10.7885	8.3	12.3116	12.5838	7.64802	7.1763	7.69405	1.7667	2.98457	1.2154	0.327	1.10725	1.975	21.0111	31.9873	34.4675	23.221	27.3399	20.4409	13.3771	21.274	29.9317	27.346	18.8	17.1965	9.44555	1.87118
1.13442	0.5797	6.07193	8.00245	9.93117	8.79135	9.13266	10.7373	4.79854	5.9433	6.56315	6.27465	6.38443	1.6697	0.94057	-2.23445	2	21.2559	32.3573	34.8935	23.4643	27.7769	20.6955	13.532	21.6286	30.2462	27.542	19.1149	17.2924	9.49827	1.85831
1.13775	-1.09565	7.01886	12.3381	10.7806	11.5288	6.24955	4.9961	3.20925	1.11923	5.52905	4.16465	5.4356	5.70313	0.60973	-2.7794	2.025	21.456	32.5773	35.147	23.5916	28.0833	20.847	13.6244	21.8772	30.3995	27.6251	19.3246	17.2862	9.49485	1.83311
1.14108	-1.7901	6.54831	11.6012	9.20723	8.23055	5.26403	4.4772	6.2182	-0.60477	6.68685	2.06075	2.43993	5.1904	-3.1725	-3.37945	2.05	21.5592	32.7273	35.3197	23.6535	28.317	20.9502	13.6798	22.0668	30.4464	27.5194	19.4608	17.2096	9.45276	1.79773
1.14441	-2.5303	5.7417	11.0552	11.5571	6.68335	11.5088	2.38671	2.72565	2.95517	3.72417	5.4781	5.77963	3.71053	-4.52043	2.03355	2.075	21.5895	32.7625	35.3602	23.6282	28.4555	20.9744	13.6775	22.1791	30.3579	27.3179	19.5221	17.0586	9.36984	1.75715
1.14775	1.03505	5.89772	7.48415	12.0263	6.0936	11.6972	3.7298	2.48	7.3354	6.75429	8.9205	5.5577	4.03607	-2.16407	-0.1881	2.1	21.5498	32.6675	35.2508	23.5268	28.4959	20.909	13.6376	22.2119	30.1437	27.0609	19.5186	16.8618	9.26175	1.71594
1.15108	6.4779	5.12224	4.68095	11.3685	6.9578	3.4865	6.2012	3.72405	3.08617	8.83115	3.7283	4.83697	1.9334	-2.65377	-1.6207	2.125	21.4431	32.4723	35.0261	23.3492	28.448	20.7747	13.5503	22.1731	29.86	26.738	19.4461	16.6134	9.12527	1.67839
1.15441	2.7545	6.13804	11.5622	10.4047	12.2743	8.6834	4.5865	7.7733	3.3738	6.51815	3.73075	3.95713	1.64713	-2.28217	0.6691	2.15	21.3054	32.2231	34.7391	23.1949	28.3071	20.6032	13.4672	22.0588	29.5159	26.3305	19.3271	16.3284	8.96877	1.64198
1.15774	1.23565	6.25248	13.9541	9.73057	9.5641	6.54425	5.7047	7.33207	5.89193	4.80175	4.09575	6.43647	2.29727	-0.74077	-2.36255	2.175	21.0865	31.9257	34.3965	22.9203	28.1293	20.3985	13.322	21.9145	29.113	25.8684	19.16	16.0395	8.81009	1.60542
1.16107	0.9008	6.3776	11.8897	9.80287	4.95035	8.96395	4.3696	2.74424	7.8024	6.3682	5.0429	1.38493	-0.11583	2.15737	1.3269	2.2	20.8572	31.5572	33.9722	22.6183	27.8798	20.1449	13.1608	21.712	28.6451	25.3639	18.9457	15.7258	8.63776	1.56517
1.1644	-0.14545	5.73774	9.46965	11.6068	6.47555	6.52175	6.4676	4.10705	8.2836	6.22537	3.97195	3.07787	1.17073	1.27483	-2.47135	2.225	20.6013	31.1618	33.5169	22.3911	27.5724	19.8728	13.0346	21.4626	28.1284	24.8336	18.699	15.3929	8.45489	1.51355
1.16774	-3.16815	5.81045	9.75445	9.4592	8.71445	2.4823	4.37995	7.7216	5.02477	7.39595	4.321	3.8026	3.6359	2.0221	-4.2704	2.25	20.3042	30.7426	33.0342	21.9964	27.2269	19.5843	12.813	21.1823	27.5938	24.3252	18.4332	15.0514	8.26731	1.46323
1.17107	-2.39145	5.20454	8.6686	12.3523	11.4432	7.95997	4.2889	8.2294	5.79977	6.70085	8.7523	2.7166	4.3576	2.4027	-1.66265	2.275	19.9895	30.3432	32.5742	21.6667	26.9141	19.3094	12.6246	20.9285	27.0771	23.8499	18.1703	14.7373	8.09481	1.42499
1.1744	1.9503	4.93518	5.8512	13.3512	7.15565	5.79188	5.8914	3.79316	6.41693	7.13635	11.4306	1.55803	2.5618	0.80597	1.45185	2.3	19.6922	29.8825	32.0436	21.3422	26.5201	18.9923	12.4308	20.6089	26.5301	23.3504	17.8719	14.4045	7.91202	1.39363
1.17773	-0.62205	6.19363	11.0404	5.24103	6.39395	7.96913	8.45125	2.29855	5.8362	7.70005	5.33095	3.13263	0.2545	1.44413	-0.2672	2.325	19.3517	29.4489	31.5444	20.9628	26.1059	18.6939	12.2111	20.2728	26.0011	22.8568	17.5597	14.0903	7.73942	1.36626
1.18106	0.15185	7.48005	12.5044	9.96947	7.7775	9.72655	6.0748	4.2755	3.0532	8.52995	3.36345	5.2362	0.20037	0.71293	-2.59505	2.35	19.0738	29.0276	31.0593	20.7263	25.6893	18.404	12.0705	19.9347	25.5401	22.4049	17.2557	13.797	7.57832	1.34021
1.18439	-2.64725	6.39967	11.7026	7.79983	8.83355	8.572	6.91565	5.6356	3.91123	7.2597	6.78485	2.59223	1.07137	1.49023	-0.80325	2.375	18.7533	28.618	30.5875	20.4014	25.3017	18.1221	11.8729	19.6202	25.0704	21.9802	16.975	13.5396	7.43691	1.31362
1.18773	-2.85305	7.00186	8.99445	5.39607	5.6765	10.5524	8.13295	6.11925	7.8551	6.7005	6.2311	4.0146	0.39277	-0.18327	-2.9375	2.4	18.4563	28.2322	30.1432	20.0844	24.9342	17.8565	11.676	19.3221	24.6378	21.5999	16.7113	13.3081	7.3098	1.28812
1.19106	2.5238	6.43475	10.6906	9.8202	8.6839	10.2904	7.479	6.82473	8.76827	7.66195	2.28235	1.70523	3.0407	-0.36053	-0.8531	2.425	18.1901	27.8751	29.7321	19.8753	24.5536	17.6108	11.5549	19.0132	24.2342	21.2239	16.4492	13.0848	7.18715	1.26567
1.19439	3.5259	5.26284	14.4992	9.4835	5.0956	3.352	8.6158	3.29044	7.19503	9.22482	4.6965	-0.24773	5.7411	-0.40997	-0.8994	2.45	17.9073	27.5042	29.3049	19.5768	24.1373	17.3555	11.3713	18.6755	23.8362	20.8733	16.1616	12.8643	7.06599	1.24658
1.19772	-5.01175	9.08546	9.8816	9.2052	11.0038	6.44624	12.6662	2.61115	5.87597	9.45666	10.6903	6.04587	4.14997	-1.50303	-2.6582	2.475	17.6365	27.1597	28.9082	19.3291	23.7639	17.1184	11.2126	18.3726	23.457	20.5535	15.8918	12.6732	6.96104	1.23101
1.20105	-3.84165	11.8542	12.4723	10.5649	10.2791	7.35845	11.2745	1.4128	4.73717	6.9465	6.77645	5.31643	1.89477	4.31873	1.21255	2.5	17.3926	26.8424	28.5429	19.1147	23.4111	16.9001	11.0784	18.0863	23.125	20.2923	15.6376	12.5123	6.87267	1.21907
1.20438	-7.68065	7.97218	16.5298	13.5492	9.5942	7.073	8.6827	2.0121	4.06563	8.75735	7.5794	6.06933	2.965	3.15177	5.2726	2.525	17.1455	26.5424	28.1973	18.8706	23.0761	16.6936	10.9212	17.8145	22.8231	20.0442	15.4119	12.3702	6.79462	1.21013
1.20772	-0.8188	7.1899	12.5099	14.1768	4.5263	6.0607	7.30825	4.01305	4.7992	8.5042	6.59235	6.50433	1.3545	2.29847	1.12455	2.55	16.9372	26.2786	27.8935	18.7263	22.7322	16.512	10.826	17.5355	22.5338	19.8255	15.1942	12.2536	6.73055	1.20301
1.21105	-3.7867	6.82145	11.4681	10.922	3.57	5.1951	9.1219	6.9274	4.35317	7.14169	4.60645	0.95353	2.66267	-0.17073	-1.2963	2.575	16.7227	26.0221	27.5982	18.5456	22.4011	16.3355	10.7052	17.2668	22.2793	19.6461	14.9777	12.1574	6.67774	1.19756
1.21438	-3.1925	5.26072	16.9335	11.746	4.8443	8.69625	10.9969	6.06604	6.32873	7.70315	8.7489	0.39503	4.02123	1.03967	0.3647	2.6	16.5072	25.7722	27.3104	18.3647	22.1099	16.1635	10.5816	17.0305	22.075	19.4889	14.7733	12.0695	6.62946	1.19407
1.21771	-0.8973	5.18254	13.2343	11.6482	8.37355	7.7895	10.592	5.48812	2.84507	8.08205	10.5199	1.18057	1.3728	4.1149	0.2053	2.625	16.3335	25.5341	27.0362	18.2496	21.8494	15.9997	10.5037	16.8192	21.9052	19.3365	14.5723	11.9969	6.58955	1.19259
1.22104	-2.51685	6.51088	11.518	8.99173	8.23425	6.7989	8.6131	2.372	4.6869	4.77975	3.54705	4.98297	3.6642	3.3866	-3.96931	2.65	16.1315	25.2859	26.7504	18.0871	21.6009	15.8288	10.3907	16.6176	21.7304	19.21	14.3606	11.9241	6.54957	1.19318
1.22437	2.709	6.61885	14.2312	10.3916	6.79285	7.98355	10.5494	1.0626	5.04793	4.8639	0.47165	4.72047	3.14007	2.24517	-2.46595	2.675	15.9457	25.0697	26.5014	17.947	21.2706	15.68	10.2841	16.3496	21.5227	19.0969	14.1508	11.8565	6.51244	1.19563
1.22771	2.0763	4.33945	12.2322	13.9765	10.1885	7.7373	8.32825	0.7767	4.61043	5.4726	5.71695	5.69723	2.91933	-3.018	2.51455	2.7	15.7683	24.8534	26.2523	17.8534	20.8837	15.5312	10.2101	16.0357	21.3087	18.9775	13.9476	11.8078	6.48569	1.19947
1.23104	-0.5687	4.40615	11.6517	13.8317	10.0857	14.3781	7.65005	2.7035	4.24397	6.2251	9.7691	6.19023	2.08257	-1.39373	-0.26945	2.725	15.5711	24.6343	26.0001	17.6913	20.4902	15.3804	10.0951	15.7163	21.0964	18.8491	13.7534	11.7536	6.45596	1.20469
1.23437	-4.2362	5.23732	12.836	9.68467	10.5033	8.07925	7.2901	3.2444	1.226	3.8202	6.41605	3.03757	3.60113	-0.3995	-2.5732	2.75	15.368	24.3955	25.7251	17.5571	20.1313	15.2161	9.99312	15.4252	20.8865	18.7054	13.5452	11.6855	6.41853	1.21066
1.2377	1.13985	5.55047	17.9763	11.5266	8.07055	6.05677	6.46915	1.97955	1.5634	6.32025	10.3297	3.965	4.2843	3.4561	-2.37815	2.775	15.1714	24.1781	25.4746	17.4141	19.8088	15.0664	9.88444	15.1635	20.6763	18.5931	13.3325	11.629	6.38752	1.21626
1.24103	3.8964	4.86666	14.1086	8.34023	6.7145	8.88387	5.83035	3.05545	5.42413	5.24885	8.88115	8.3505	3.40667	1.28623	-3.46805	2.8	14.9313	23.917	25.174	17.2371	19.4574	14.8867	9.75411	14.8784	20.4482	18.4577	13.0943	11.5524	6.34544	1.22043
1.24436	0.5428	5.10755	12.2715	8.9939	8.01385	11.2177	11.8009	5.0217	8.56253	6.53625	7.18915	6.7534	2.52243	3.42477	-4.35845	2.825	14.7305	23.629	24.8424	17.1094	19.0948	14.6885	9.66195	14.5841	20.2067	18.3104	12.8508	11.4717	6.30111	1.22284
1.2477	-0.9666	5.78194	13.6887	9.19333	8.63175	12.7604	7.29885	0.61356	7.94397	6.3011	8.45225	7.74563	0.10607	0.02693	-4.9055	2.85	14.4604	23.3375	24.5067	16.9098	18.7014	14.4879	9.5163	14.265	19.9264	18.1274	12.5997	11.383	6.2524	1.22349
1.25103	-3.12685	6.4249	11.074	8.55153	8.08875	12.0501	8.36905	4.4202	2.76023	8.2202	9.10345	6.96063	5.134	-2.4575	-1.0668	2.875	14.2028	23.026	24.1479	16.6876	18.2869	14.2735	9.35614	13.9287	19.6185	17.8983	12.3354	11.2636	6.18676	1.22122
1.25436	-0.6923	7.6537	8.2033	11.5777	4.67535	12.4978	7.22725	6.38361	7.17007	9.55362	5.65755	6.20403	5.05177	2.2183	-1.6628	2.9	13.9232	22.6785	23.7478	16.5197	17.8617	14.0344	9.24211	13.5836	19.2698	17.6468	12.0553	11.1184	6.10705	1.21513
1.25769	-2.1395	6.77487	12.104	8.6876	6.44115	8.10565	3.5881	7.41684	7.38697	9.9951	1.48345	4.41447	2.78517	1.18787	0.09245	2.925	13.6314	22.2984	23.3101	16.2322	17.4339	13.7728	9.04681	13.2365	18.8756	17.3509	11.755	10.9475	6.01315	1.20519
1.26102	-0.5777	7.43061	19.0678	12.9475	3.51865	9.5854	1.44195	7.47406	7.55827	11.0153	5.5955	5.15383	5.82493	-0.0742	-0.6193	2.95	13.2865	21.894	22.8444	15.9532	16.983	13.4944	8.86094	12.8708	18.4623	17.0177	11.4429	10.7503	5.90484	1.19135
1.26435	1.6223	7.14195	12.1553	12.3947	8.36665	6.86685	2.24055	5.8423	5.15647	7.0385	0.9445	2.97317	3.53803	-3.26227	-0.702	2.975	12.9862	21.4648	22.3501	15.6676	16.5058	13.1991	8.67366	12.4835	18.0255	16.6366	11.11	10.523	5.77999	1.17528
1.26768	3.281	5.94642	15.0211	12.1686	9.83695	8.1989	7.6123	4.69525	4.15333	11.205	7.56075	1.68133	6.3702	-1.79633	1.6619	3	12.5833	21.02	21.838	15.2836	16.041	12.893	8.42943	12.1064	17.5355	16.2128	10.7753	10.2632	5.6373	1.15626
1.27102	-2.83475	5.67141	18.3914	14.2627	6.94125	6.7216	7.3066	1.62865	-0.40671	8.57215	13.2417	2.87523	3.71357	-2.69173	2.53195
1.27435	-2.0899	4.83835	14.5305	13.5683	8.4613	8.39047	4.3537	3.006	7.09803	6.5009	12.7262	2.66347	3.099	-3.37303	-3.16515
1.27768	2.68435	5.93454	9.9306	12.37	8.00785	11.0506	7.48645	5.50495	6.35677	2.30035	7.63775	3.53857	4.1639	-0.5467	2.14005
1.28101	2.3203	7.35018	12.8185	13.5703	12.1454	13.6656	10.5621	2.07715	6.65317	3.88835	9.7284	2.08063	4.74563	0.3537	4.2872
1.28434	3.493	6.78385	13.8392	15.0199	11.2215	9.2716	9.1538	1.4001	7.67237	8.4314	17.3117	3.1045	3.10997	-0.30837	-0.95335
1.28767	4.96535	5.69028	14.8177	16.5584	8.8269	7.98774	7.4706	3.1739	5.96913	4.9958	11.5924	4.72593	3.93103	4.6855	-4.90975
1.29101	1.95205	6.80205	9.05535	16.7001	10.5127	9.29335	11.9173	-0.6686	5.74347	9.07235	7.18175	3.90403	3.2471	0.38623	0.9984
1.29434	1.01235	6.94237	8.40105	14.7292	8.58375	11.8237	6.68495	1.3305	4.1673	12.2087	11.25	6.44907	6.6049	-0.08793	3.22825
1.29767	0.17185	7.79005	17.5345	13.6409	7.6623	11.287	11.1384	2.0939	8.00227	12.1208	11.3494	1.8742	1.63647	2.31307	-1.43845
1.301	1.1837	7.09908	18.053	14.2093	7.74675	9.581	7.6998	4.6313	4.83413	10.9954	9.5574	7.72777	0.1996	2.28487	-2.10865
1.30433	-1.0582	5.52318	17.8089	13.4123	5.6054	6.4792	6.62015	6.09725	7.01753	9.77755	7.11015	7.93643	0.1127	-0.1941	-3.27815
1.30766	-0.7037	6.59372	12.6612	14.3835	11.6956	7.47875	3.1395	7.11395	9.13453	8.18265	5.521	5.97813	2.1362	-0.0321	1.5364
1.311	-2.69145	9.184	9.49315	17.8382	9.8734	12.3004	3.51035	10.9096	6.57717	9.7994	5.08235	3.1343	2.7016	0.43307	3.25685
1.31433	-1.00895	6.19022	10.8005	18.2128	8.1139	7.77715	6.82135	8.9592	5.2845	10.7724	5.5028	5.35953	4.43603	2.34893	-2.5671
1.31766	-0.3155	7.29647	13.158	12.9079	10.2273	5.89725	5.4334	8.63105	8.26793	6.63025	6.853	6.13733	8.26743	3.42843	-1.4519
1.32099	-2.8515	7.07541	8.7143	13.2782	10.1331	8.5505	4.5054	5.05685	6.9613	10.776	4.8851	13.439	8.7075	2.6948	4.3224
1.32432	0.89235	7.40628	8.147	12.5814	8.4969	10.3616	9.8435	0.1142	7.9869	11.0612	2.2994	11.0372	6.70313	2.08747	3.77835
1.32765	-1.9933	5.70648	11.2327	12.4562	10.15	10.8093	12.3904	4.2592	4.83953	10.2066	7.2604	7.20283	6.65907	-0.5672	1.1261
1.33099	3.065	7.98077	14.4008	14.077	10.0795	7.8415	8.2887	3.40405	7.94793	6.20085	8.8039	5.2663	3.4407	1.6281	1.81855
1.33432	1.94825	8.98407	15.0092	13.031	12.2793	6.6615	8.14755	3.33235	4.89177	7.4163	5.13555	6.1592	1.9679	1.34173	2.2032
1.33765	-1.0566	7.82837	18.0832	13.9348	8.18015	12.4853	12.5277	5.456	4.45637	6.27805	4.87805	5.98847	2.27927	-0.66893	1.715
1.34098	2.94985	6.63912	16.4688	15.9982	7.24005	14.1388	11.9185	0.44565	6.9653	13.4022	9.5702	4.02083	4.66107	-0.72597	-0.9987
1.34431	3.2037	6.39625	16.9742	12.7547	8.061	13.5231	11.01	2.2407	10.0888	9.1655	6.944	6.13603	3.9948	1.8256	-3.0994
1.34764	1.8366	5.72752	9.40785	18.2549	9.45235	9.7381	6.95805	3.42545	8.92983	6.5926	11.1879	4.84517	3.49413	3.0714	-4.3071
1.35098	-2.66875	5.07322	11.7164	12.66	10.5146	8.3368	7.05215	4.4331	7.571	10.7289	10.7033	0.83387	4.23447	-1.28037	3.4627
1.35431	-0.9359	5.74317	18.3342	15.4926	5.02505	9.07255	9.81645	7.2673	10.7663	9.5345	9.48745	0.1531	2.2543	-6.48087	3.8199
1.35764	-3.1291	7.5089	16.3248	19.1116	6.17955	10.974	6.7763	4.6587	10.3729	6.87285	6.4268	2.44543	2.45653	-2.2099	-1.3288
1.36097	1.96695	7.63767	18.6875	19.7747	10.2273	11.1477	10.1097	5.4356	11.5333	9.06345	10.466	5.4755	-0.1476	3.98133	0.9919
1.3643	-0.60865	7.25749	21.4699	13.5633	7.83525	12.6102	7.117	1.0057	8.1417	7.46655	6.6953	4.82177	-0.21353	1.9025	2.1845
1.36763	-2.5867	8.39468	16.0287	10.0638	0.189	9.4049	5.5825	3.9617	6.3664	4.4866	5.0127	5.21547	6.6833	0.30517	1.09975
1.37097	-3.11745	7.17534	8.449	13.5532	8.8715	9.67055	5.72655	8.17425	4.70763	7.16135	7.9368	6.5498	7.6107	1.29527	0.6647
1.3743	-5.19455	6.98858	11.6483	13.7488	11.602	11.6061	7.7274	5.53005	5.30117	7.17565	12.8813	7.87327	7.5808	5.9577	2.14405
1.37763	-7.27185	8.84357	13.1397	15.304	11.2491	12.9713	8.4775	8.2658	8.72043	10.4538	6.018	4.41817	4.17487	1.3078	0.32775
1.38096	-3.5334	7.04439	12.7904	16.0051	7.4482	13.3165	6.93155	12.5379	9.3037	8.91685	7.31925	4.16683	7.82447	0.2259	0.9522
1.38429	-0.93205	6.68208	15.2859	13.5964	7.31465	15.1278	5.8435	10.778	9.19683	12.2762	10.8774	5.27873	7.8779	1.54763	2.763
1.38762	0.84565	4.868	19.1594	11.5418	11.6711	11.6464	9.0182	5.6363	8.80067	9.5477	7.47015	3.67423	3.12707	0.97057	3.5059
1.39096	0.08375	6.64879	18.2385	13.9733	12.9586	9.9689	9.37545	7.2749	3.6872	12.6758	9.55935	6.01493	5.75373	-0.83333	2.17375
1.39429	-2.15715	8.55945	15.2565	16.2011	7.65725	6.6737	10.7152	9.47655	4.97903	15.1218	11.5258	5.6042	6.2452	-0.1056	-1.89955
1.39762	1.2231	9.03472	16.401	12.7776	7.29515	6.59335	9.2067	6.2236	7.7833	11.7438	9.8814	9.74547	7.0903	0.46517	-2.052
1.40095	-0.01615	7.57716	16.953	16.6563	9.94895	10.8578	7.9366	7.16875	6.84713	8.3132	7.72835	10.8494	5.3609	2.34177	1.223
1.40428	1.45	7.78601	14.2799	15.9118	4.0849	12.8512	9.8129	2.97155	9.1114	7.2256	8.9573	9.92613	7.64557	1.50433	-0.5273
1.40761	3.9751	5.73834	14.3011	12.4598	7.0108	11.5367	10.6505	1.8701	10.8275	8.954	4.90395	7.43923	7.05453	0.29857	1.31845
1.41095	-0.9579	6.86878	14.7327	12.9623	11.0344	9.2146	10.3743	1.2637	7.37053	11.0531	6.62125	10.5522	6.71533	2.5637	2.3815
1.41428	0.00595	9.61395	20.9376	10.8082	10.4348	8.95775	10.1093	5.50295	6.16597	8.25755	8.4898	8.1177	5.06353	0.8702	-0.67185
1.41761	-4.3235	9.49234	18.004	14.8958	9.86785	6.8755	8.88025	4.3809	6.33193	12.671	5.2233	5.31743	4.03777	-0.00157	0.9825
1.42094	-4.3448	9.53587	8.9319	19.792	12.4673	6.89515	9.2803	7.15765	10.2193	9.6877	6.3585	3.6217	5.39423	1.13893	-2.51785
1.42427	0.4138	5.29376	13.7286	19.0554	12.0922	12.1428	8.7134	5.90915	9.58103	7.81495	6.98915	10.027	5.8951	2.1167	-1.91495
1.4276	-1.4126	7.05422	16.7551	16.3874	13.4613	14.1514	4.2828	10.3513	10.6031	11.494	10.9134	7.7511	6.51027	4.7513	1.77715
1.43093	-4.0754	7.56201	16.7734	20.7326	9.08855	9.9571	10.3167	7.56385	8.31823	12.2221	9.9262	5.942	6.1924	4.428	-3.30335
1.43427	-2.68385	6.51512	19.7033	15.9648	9.28685	15.3965	8.96015	5.0226	7.0687	12.0677	8.5676	4.9113	8.70863	0.8778	-5.13465
1.4376	-0.8494	9.38869	16.5531	14.2131	14.7396	16.6553	11.1385	8.50705	9.3518	11.9486	10.0641	4.84993	8.8365	6.33963	-4.25685
1.44093	-2.1374	7.90142	19.4196	15.719	16.93	9.5454	5.13335	7.6482	9.17243	14.7543	5.6397	5.45327	9.0473	4.07837	-0.0935
1.44426	0.27745	6.29551	18.5917	16.2808	11.2864	8.5773	3.7572	11.9779	3.72857	16.6506	5.53225	8.65227	9.3543	-1.21613	3.17725
1.44759	-1.5056	7.83699	19.4978	17.0391	9.8949	12.9078	6.09485	11.0115	11.8429	17.1256	8.46355	8.1345	8.03503	-4.04657	0.9988
1.45092	-2.7088	8.42661	15.5921	16.3974	9.8697	12.8085	8.6392	10.555	7.73153	12.2218	7.10205	1.39713	6.17773	0.8672	1.65185
1.45426	0.9993	8.30245	13.4705	17.7962	11.3722	13.0226	9.03085	11.0078	8.6547	12.1159	4.0221	0.4542	9.43227	1.7953	-2.1796
1.45759	-2.37275	7.69421	12.865	16.9183	9.85555	10.8037	9.2706	6.19455	8.9402	7.22325	4.44225	-2.0276	7.81537	-1.75477	-1.87685
1.46092	-1.60075	8.85401	15.2505	17.9906	11.4509	13.2585	11.1982	9.9658	12.9965	9.691	4.92295	3.76437	5.53523	-1.18897	-3.5444
1.46425	-5.6927	7.86676	13.9895	18.7263	10.5361	10.0976	10.5192	8.5376	11.7857	11.3647	12.1141	6.68947	3.83787	1.67413	-2.34495
1.46758	-1.8364	8.44414	15.3921	19.5219	11.5697	10.9206	10.0437	5.9672	10.1604	15.2634	10.2759	7.63577	7.4723	1.70217	-0.87055
1.47091	-0.1958	7.69212	12.9798	18.5616	13.1145	10.8672	8.7189	5.93145	10.0566	12.7283	4.2913	7.87307	9.46767	0.11753	-2.48375
1.47425	-1.7384	8.9649	16.7193	18.4367	11.6426	15.6186	8.45595	6.22425	8.66353	12.8797	6.84955	5.55947	7.2872	-1.35427	-0.0614
1.47758	1.22285	7.98737	19.5622	18.4193	9.70395	13.2246	10.6003	10.2845	8.75387	10.8851	7.1062	4.86677	5.88283	1.2341	0.3767
1.48091	0.66935	8.4213	21.6824	18.671	7.9617	10.9141	9.0414	10.6847	19.4258	9.9066	13.8374	6.4295	10.2186	1.4113	1.82505
1.48424	-0.72075	9.21963	16.776	20.5661	12.7301	16.9543	9.6097	7.27605	41.3888	13.0891	8.12355	5.78947	10.0585	2.3787	-2.7035
1.48757	-6.52945	10.8945	18.7108	20.1915	10.2698	9.4072	10.6336	9.1839	14.7373	9.121	12.2523	8.32747	9.82833	5.14327	-0.9506
1.4909	-3.4616	10.1562	19.7602	15.1004	10.4886	13.471	9.44445	6.71005	8.86243	12.0299	14.2001	8.48717	7.8954	2.85527	0.6079
1.49424	2.81885	10.2726	16.5665	13.5543	8.27925	17.7623	9.6161	5.93655	9.63703	11.9289	11.8171	7.91097	7.456	2.48677	2.3787
1.49757	2.9648	9.45668	16.9579	18.6989	12.4167	14.2934	7.9545	5.10785	12.3438	9.4203	14.7084	11.7151	9.44513	5.29687	1.50165
1.90069	7.1494	16.1125	33.984	38.6617	19.0684	27.1823	19.6076	10.5191	17.3185	24.6843	26.9652	14.147	18.5932	3.07743	-2.7025
1.90403	7.05285	17.1182	31.7915	35.8081	17.2945	22.1977	18.6857	10.2427	20.6421	23.8838	31.6828	17.5149	15.1895	-1.01667	1.69765
1.90736	4.3198	17.2884	29.8988	35.2882	20.2738	25.3451	22.8503	11.8777	20.8258	31.8032	31.1624	16.8742	17.9217	4.34263	5.18865
1.91069	-0.4291	17.1723	33.1701	34.2978	26.4143	25.2747	19.905	17.3273	21.0793	39.0599	30.358	17.434	17.3298	1.6216	1.9978
1.91402	-4.8116	17.5467	31.1295	32.4449	22.267	28.5578	21.9031	12.1499	18.954	29.771	29.9828	14.2382	21.1768	5.6929	2.5147
1.91735	-0.7988	19.5651	28.2814	34.7031	27.3815	25.884	23.8447	16.7684	21.0854	30.1517	29.1557	15.5158	18.3109	12.4231	5.3536
1.92068	-1.4309	20.5517	27.7095	40.1192	23.4967	24.9574	22.3353	16.4387	20.5175	30.0478	28.5394	20.4893	16.3209	9.62907	4.7503
1.92402	-4.2619	18.9172	32.2533	38.4308	23.5934	30.0391	19.9158	13.4298	23.1697	27.5125	28.4128	19.6925	19.6178	8.98657	-0.89565
1.92735	-1.7924	15.9735	32.3942	40.5309	24.7777	27.6601	17.9357	12.1155	27.6819	31.2916	27.9658	19.0956	17.7601	12.5092	-1.209
1.93068	-0.18455	17.121	29.4003	35.8855	24.7288	23.3832	15.6975	15.0966	26.7768	28.7874	34.8339	20.6037	16.051	11.3458	-1.67405
1.93401	-1.6915	20.4811	35.207	33.3603	18.8006	31.9567	19.2456	14.8402	25.0739	31.5369	26.4052	17.0373	22.4896	12.2164	-3.04905
1.93734	-1.87465	18.5013	34.9515	37.7852	22.1373	32.9045	23.2161	10.802	23.3363	31.213	30.0641	21.4568	22.3892	10.2763	-0.2164
1.94067	-2.9199	18.5232	37.5185	34.0365	22.6739	29.0568	28.231	14.4215	29.9285	29.7133	26.0754	23.5871	24.8159	11.3658	2.4384
1.94401	1.4978	20.6243	39.2141	35.1676	20.5889	28.0376	25.5312	16.9271	26.6048	33.0186	29.7142	21.3597	23.0258	6.64327	0.70025
1.94734	5.9692	18.9796	36.1389	34.5712	19.7327	27.6177	23.3985	16.4584	25.4111	30.9836	28.5979	16.3153	20.9399	9.64847	-0.84305
1.95067	4.1871	20.0565	30.5778	35.0758	23.4966	33.1265	21.8857	9.4669	24.5525	28.2398	27.1277	18.3147	18.558	11.8497	0.4892
1.954	1.8728	16.1382	29.0055	37.8935	23.0954	29.7468	22.8843	11.7076	22.9645	30.2562	25.5461	28.1971	12.1572	9.0348	3.11675
1.95733	1.2776	16.2885	33.08	39.9233	23.6677	25.5196	17.2337	13.1804	25.382	29.3959	30.6346	26.6148	13.333	11.1897	3.0555
1.96066	-2.83265	17.9794	35.6659	39.5266	19.3508	27.0124	21.4615	11.3063	28.9784	29.9015	30.5983	19.8389	17.9571	9.6361	2.35195
1.964	-3.05175	18.1044	33.3785	39.4306	19.5626	26.9242	15.982	11.5432	27.4309	36.6532	33.0784	23.7219	12.8819	11.0971	1.88675
1.96733	-3.456	18.7459	35.9622	36.21	21.6422	26.8176	22.238	10.4293	28.2044	32.8753	32.1505	23.2876	18.9238	12.645	3.2561
1.97066	-1.95	18.9878	35.4438	34.2929	19.0704	27.1002	20.1175	10.0879	22.6324	36.0816	27.0322	22.5311	21.6471	14.7628	7.21495
1.97399	-1.51715	18.1271	34.728	35.911	20.6645	28.5883	20.8274	14.2231	22.5358	32.1058	27.1621	20.2052	18.9808	9.99563	6.4369
1.97732	0.95585	16.6269	33.1639	37.1508	21.8074	30.8166	29.5134	12.2681	18.2586	35.1789	33.4393	22.996	16.4383	12.7103	5.1448
1.98065	-1.4646	17.4944	35.4146	39.6382	23.0314	28.9224	28.7158	16.2754	20.6329	34.2194	27.0238	26.3804	20.5031	14.8095	1.1769
1.98399	-2.9563	19.4638	35.6139	33.7222	19.0976	28.1816	20.2335	16.7189	24.4502	26.8491	27.2446	23.108	19.6915	10.388	5.95305
1.98732	-5.17075	19.3054	33.4062	39.5211	19.4325	32.7417	18.6401	11.6274	26.6271	25.6753	29.7227	20.8037	23.8239	9.84813	2.0279
1.99065	2.847	19.5462	34.9321	43.3562	23.9452	29.0122	18.4341	9.2468	27.7656	32.6761	28.3274	20.1677	23.2225	13.0893	0.2545
1.99398	-0.1196	18.3515	36.7987	34.3117	19.8477	33.0005	15.4861	10.5559	25.6183	30.4895	31.484	22.2015	20.9599	14.8252	4.18225
1.99731	-0.73535	19.8673	35.3583	33.736	19.325	29.9448	18.5393	13.7625	25.3213	33.6944	33.6467	19.0606	25.804	8.39877	9.04875
2.00064	-3.24235	20.4779	33.9555	40.0187	26.3552	30.309	19.2085	11.4049	23.7891	33.569	30.9953	20.4136	24.0264	9.7228	5.7964
2.00398	-6.4719	18.8387	32.6264	35.0459	24.9948	32.504	21.0796	16.0779	26.221	26.7942	29.0145	21.3534	21.3786	11.3286	2.39315
2.00731	-8.1235	19.504	33.8097	32.7058	23.7759	35.0393	18.6224	16.2659	25.9771	29.0065	30.0497	24.3886	19.9692	12.3917	4.01655
2.01064	-1.6002	20.522	33.7692	36.5219	25.3944	25.2005	20.2227	17.5727	19.8778	32.3467	28.4088	21.7842	22.0896	12.8446	1.87725
2.01397	-3.6477	19.219	38.3532	38.6698	27.7535	25.9927	22.0356	15.8274	23.6583	25.5815	30.8204	22.6797	21.2743	16.3999	5.75825
2.0173	5.0746	20.847	40.7991	38.5017	22.8709	28.6248	21.8711	14.2551	24.5472	28.4513	27.1568	24.2184	21.4456	13.0437	11.7959
2.02063	1.47145	20.2658	37.5219	32.4985	25.0099	32.0879	21.8334	14.3056	24.5437	34.7156	29.0616	21.402	22.9801	13.4672	6.73115
2.02396	-1.5828	19.2701	42.0344	32.9561	27.8562	23.7324	23.7029	15.7609	25.651	33.7081	30.2736	22.7935	18.6586	16.699	-0.17165
2.0273	-2.30265	18.2916	38.9188	33.2591	27.2604	24.0099	23.5289	12.7933	25.9309	36.2546	29.4444	28.0139	17.2792	14.4624	-1.3892
2.03063	-2.34245	19.1852	33.0331	31.9671	26.0519	27.3976	20.97	5.44935	29.1101	36.5468	25.4291	25.555	18.6754	6.11127	3.4649
2.03396	-3.8464	19.5839	32.1683	30.4083	24.4805	25.4267	24.0538	8.17225	25.1643	26.5436	28.343	18.0355	20.4881	8.44337	4.18885
2.03729	3.9124	18.5738	31.3431	36.4426	20.9954	32.1971	24.1749	16.0534	28.7661	31.4531	34.7099	21.7613	19.3785	8.84407	5.3125
2.04062	-5.2685	18.2397	30.9714	42.7533	21.468	33.2627	24.235	19.8468	25.0408	28.0454	33.3981	20.9437	21.0821	8.74007	4.008
2.04395	-6.7526	19.7782	35.4925	43.021	21.8504	29.7964	22.0062	9.5749	27.2796	29.1647	32.4827	27.0579	21.8842	7.9941	2.4274
2.04729	1.11115	20.7024	30.8315	37.9122	23.6854	30.5482	20.0614	10.9428	26.4932	28.1596	30.6436	24.0973	21.2298	9.9604	2.28635
2.05062	2.93465	19.0045	31.0948	41.0211	31.776	30.076	18.6605	17.1325	25.1866	35.9489	31.1626	20.0781	17.8188	11.0375	-4.58005
2.05395	-4.43085	19.6418	33.8814	38.5916	26.9604	30.3321	21.2288	16.1074	24.0602	35.6093	35.4246	19.8958	20.5173	14.8794	5.0484
2.05728	1.9387	17.5112	37.5754	39.1593	25.0742	31.0716	24.9453	13.4968	23.3734	27.2832	31.3403	22.9215	24.6718	14.6196	6.9677
2.06061	3.66505	19.5911	39.7995	38.8274	23.4106	29.1267	30.1983	15.5645	25.1269	28.9281	30.3987	21.6823	24.4635	7.2802	4.0517
2.06394	1.0901	21.0561	39.1814	33.8668	25.5803	31.343	20.4553	18.3481	25.4265	35.2553	31.0336	20.9152	23.345	7.88443	0.4725
2.06728	1.729	20.3299	38.6088	36.8584	20.2991	27.8659	21.6596	18.0808	24.0177	38.9988	32.8747	23.5627	17.1592	8.09087	2.9541
2.07061	4.473	21.6942	37.3013	37.8571	21.5736	25.2035	18.5526	7.95665	27.8266	33.5861	23.5515	21.9348	17.2269	7.62347	2.3398
2.07394	-1.59675	20.5778	33.1371	37.4131	18.91	27.8986	22.3413	13.8682	28.2326	31.3596	21.0764	19.6375	15.6368	7.19527	-0.11555
2.07727	0.32375	20.1231	32.4907	36.1279	22.4168	31.4071	25.065	13.7794	27.0435	27.1247	26.7802	17.6775	20.1873	9.3725	4.3459
2.0806	-4.7085	20.1081	27.9687	36.4769	22.262	36.9916	27.1819	13.8856	23.0327	29.2372	31.5294	26.2432	23.9475	11.3008	3.08175
2.08393	-3.26355	18.1786	38.2057	41.8328	21.6746	36.7964	24.5667	14.4637	30.4283	33.5005	28.2759	20.6936	17.8173	10.4664	2.26805
2.08727	-3.2566	20.6504	41.4297	34.4025	18.6204	31.577	22.1485	11.2995	23.8194	33.3529	30.0434	21.2863	20.4009	9.57357	12.291
2.0906	-1.1629	23.302	35.399	36.4384	24.9121	36.5371	25.3228	10.3732	25.7214	32.6973	36.5562	20.4747	20.9999	7.9879	5.82625
2.09393	-3.31505	20.2113	34.5293	34.8183	19.377	28.4185	20.3858	11.3754	23.8629	34.9297	27.7781	19.3545	16.2691	11.0478	2.3928
2.09726	-1.98135	19.5614	38.3467	35.2696	22.2989	25.9645	19.8575	14.7457	25.1484	27.2186	31.6134	15.9735	17.1311	9.4635	4.1637
2.10059	-4.9568	18.3696	35.7599	33.1326	19.3379	27.1501	17.3385	7.8421	22.8273	33.234	34.1258	20.664	15.5497	6.58763	7.1054
2.10392	0.7413	18.8397	35.8706	32.9223	24.5805	28.317	22.2629	9.9415	24.8291	31.0229	31.0506	22.4353	21.4562	7.17393	8.54735
2.10726	4.57455	20.0529	30.5585	37.0393	24.396	31.1398	21.9733	16.5591	22.5544	25.6466	30.6834	18.5857	21.9328	11.0111	5.28905
2.11059	2.6238	21.3942	30.6813	37.9828	16.7256	24.5826	24.6303	14.569	26.6455	29.8317	37.1162	21.7131	13.5325	9.48267	5.5699
2.11392	-0.7974	19.8543	35.1621	39.0439	22.0075	23.8103	26.0213	12.6838	28.5872	29.7219	25.0888	21.1714	21.7296	9.75543	9.4805
2.11725	5.53885	20.6104	27.3013	38.3229	22.9543	29.8331	24.1853	12.1461	25.0858	28.8864	27.6353	25.5896	24.0979	11.4949	2.4127
2.12058	5.32685	21.3033	30.6964	36.5607	23.5866	22.7091	16.5702	15.4908	24.3197	29.4556	27.7196	31.7887	23.055	7.69157	-1.38475
2.12391	5.36935	21.7965	33.063	36.4394	23.9964	32.8072	17.521	13.6879	23.6541	28.5558	26.3137	23.5486	21.7429	8.70547	2.44115
2.12725	5.81645	22.193	30.4541	35.8196	25.9339	33.5084	22.9379	14.1381	25.4307	34.3627	24.1991	21.358	19.0281	14.3106	-0.2852
2.13058	-0.13525	19.2567	33.3599	35.4234	25.9806	27.9976	18.7835	15.9624	19.4284	31.9055	26.5256	18.9186	17.5856	11.5063	2.4012
2.13391	-0.8612	18.6865	28.9348	32.9481	24.8576	29.8898	15.2093	16.6472	23.0711	32.0294	24.3637	21.9518	20.5699	12.1894	0.9748
2.13724	3.7315	21.6224	30.9333	38.6236	20.2415	36.291	20.2613	14.3098	22.6305	27.7552	21.4708	20.0231	24.4226	12.6259	3.744
2.14057	0.5524	23.1082	32.2208	34.5485	24.8978	32.0722	26.1128	14.7338	25.626	31.1825	23.4734	20.5916	22.2705	5.4138	2.43765
2.1439	-1.1924	21.2193	32.6947	37.0045	24.9708	30.1356	23.0297	15.9474	29.1436	29.4613	29.1332	17.8269	18.385	11.8422	-0.05385
2.14724	-4.4505	21.3603	32.6155	34.5166	24.673	32.3208	14.2765	18.2594	23.7759	31.3315	29.3928	60.4107	18.0427	8.67347	-2.37535
2.15057	-4.0109	21.7822	29.4146	39.7202	27.0848	32.9001	15.063	20.3873	28.7404	33.0417	29.0225	33.4306	16.8387	10.8716	1.02455
2.1539	0.2375	20.7152	29.1189	38.7841	19.7981	25.4147	22.429	17.2238	30.0119	30.5824	21.5484	20.1683	17.688	10.4002	5.05025
2.15723	-1.0002	22.0486	37.5615	37.387	20.2889	30.0742	21.4886	15.1074	20.6969	35.4735	26.0843	17.3681	13.7284	9.01563	3.4882
2.16056	-0.0232	20.9171	32.3508	37.2964	23.7417	31.853	25.0065	11.63	22.3127	29.1401	28.8445	17.9461	13.3693	12.1824	5.1144
2.16389	4.6031	19.359	33.1187	31.5571	23.6916	31.6165	19.2564	10.9007	21.3864	27.6276	22.467	19.9523	21.74	15.7382	10.2548
2.16723	2.4219	21.153	32.1641	31.3903	24.0566	27.1106	16.526	11.2481	22.4903	30.7155	27.1819	20.8827	21.0235	9.62647	3.90625
2.17056	3.16975	23.3895	29.9928	31.7837	29.8177	32.1011	17.4655	14.9356	26.3611	29.6465	27.4948	18.2531	19.1637	10.6635	4.64435
2.17389	0.51665	20.7071	28.5765	29.2031	29.1307	33.7988	28.7219	19.2894	23.9083	29.5555	27.8823	19.9254	19.2882	8.55853	4.75735
2.17722	0.18945	18.411	26.3949	28.1014	21.7318	37.6351	23.5416	15.7569	30.0593	27.21	34.7423	23.7771	19.3114	10.8559	8.11275
2.18055	2.94485	21.4862	33.8221	35.4318	19.9562	28.5122	23.732	8.28345	23.2608	26.7027	29.5507	21.0993	14.3622	6.44753	9.05885
2.18388	2.8207	22.7416	29.1744	39.8999	22.7865	20.9896	20.3888	7.9104	23.5382	25.3381	19.1972	21.1332	13.5155	10.8706	9.2501
2.18721	0.42115	21.8987	30.523	33.529	22.077	17.8341	16.092	15.0263	24.2544	29.8208	23.2433	17.8677	12.9435	8.13537	4.86165
2.19055	2.19225	21.5764	27.2181	32.2518	24.4731	26.5366	20.409	13.1276	19.3469	34.8179	30.4174	18.1022	16.7994	6.03947	6.69235
2.19388	-3.9544	21.5568	30.8656	37.3542	24.9794	27.6925	21.4379	11.1462	19.4433	27.5196	23.9094	19.797	17.6807	9.4575	5.08555
2.19721	2.14985	22.5428	32.3929	34.0626	18.8254	30.7549	17.5461	13.4964	19.3475	30.2821	29.5247	21.03	13.7443	5.1288	4.88475
2.20054	0.1037	20.6878	36.832	32.9769	19.8524	26.0919	17.1755	17.4603	18.4614	27.7325	31.9275	20.2541	17.0407	6.653	2.8089
2.20387	-1.1225	19.4346	31.4058	34.4085	18.1623	28.3665	21.1909	17.1189	18.8513	27.6893	24.9687	16.8438	17.34	16.8284	3.71595
2.2072	-1.4638	19.5179	31.417	33.9091	20.0716	25.2454	14.8439	12.4945	17.2761	23.4307	29.2145	13.1673	12.6083	7.72693	0.58695
2.21054	-0.6106	21.1616	29.3455	37.1335	18.2022	29.4359	19.4801	15.5023	23.1724	17.0528	27.1572	14.0726	14.7005	6.5883	1.2594
2.21387	0.98995	20.6595	31.3388	35.5054	19.9749	30.503	18.5349	17.7862	19.538	28.1497	20.0398	17.0334	15.3519	4.54953	1.1257
2.2172	1.95665	21.3805	33.9346	37.9997	21.3299	23.2744	14.0809	11.1204	22.6634	23.6642	16.3779	18.2389	19.9777	3.64847	6.9068
2.22053	7.22935	22.6675	33.2783	36.3439	27.8294	23.292	6.5869	10.8781	19.4148	23.7737	22.3584	13.9369	15.4775	5.1641	3.4568
2.22386	-3.5685	22.8893	30.0502	32.0501	23.8648	30.618	11.8632	16.3186	18.9309	27.5067	28.37	20.3173	14.4342	5.32023	5.1171
2.22719	-6.9874	20.9573	27.7426	34.8949	19.7853	32.8094	15.277	18.1733	22.6369	24.4781	29.2629	14.6939	17.887	5.42367	0.3539
2.23053	-3.90575	22.9455	32.743	33.0675	23.2405	35.5534	19.3148	15.9949	18.3521	35.6047	27.8634	14.7814	19.0942	5.992	2.9446
2.23386	-0.9968	21.5482	29.2591	35.2598	24.1248	36.9764	15.8325	13.8934	17.0539	32.343	23.4445	23.311	19.9328	4.44063	-2.274
2.23719	2.0069	20.5792	29.8099	34.0249	28.4988	30.3032	19.6976	15.2863	19.7723	37.4779	27.7625	19.5808	11.4934	7.91273	4.6374
2.24052	-1.16845	19.9882	34.2525	32.5091	24.7492	29.2583	22.0331	10.8228	21.196	32.377	22.5389	13.99	13.1854	4.65107	2.0428
2.24385	0.82485	19.8248	35.5072	31.9954	25.7101	30.0413	22.2052	14.8736	20.4917	25.6468	25.9629	16.1944	16.0034	10.8064	-1.9278
2.24718	4.02575	22.4261	34.5407	30.1795	18.7466	23.7185	26.3219	11.6518	19.6323	21.6101	27.2712	15.0618	17.4188	6.69997	-0.65885
2.25052	-3.0924	22.5371	30.5717	29.4057	18.0721	29.3579	24.1758	15.3999	16.9709	20.9068	29.5763	20.9691	13.5998	12.7133	-0.8494
2.25385	1.0406	23.1704	26.3885	26.4797	18.8746	23.7172	25.4303	17.0553	17.7795	43.3918	21.2764	24.1699	17.1602	9.83737	-0.12245
2.25718	-7.82675	20.8759	27.8918	28.0533	25.2913	21.501	27.1724	14.4089	26.7526	27.0057	19.9288	19.9765	19.783	10.7544	-2.82025
2.26051	-1.6426	19.2435	27.0889	32.0437	19.9288	26.0825	23.6374	11.786	17.8447	24.0748	19.7483	18.4375	15.798	6.1831	-0.92505
2.26384	-2.45705	21.7193	33.6771	35.7082	28.9032	28.8323	14.4647	11.487	20.3129	24.3262	27.4537	11.743	19.1568	4.25007	0.78365
2.26717	2.04065	23.1995	30.9141	34.4232	19.118	24.96	19.6869	8.6531	23.5705	28.7089	29.4354	12.4094	17.5577	12.231	-0.3223
2.27051	-4.39285	20.8422	29.2748	31.9181	14.1887	28.2712	24.6058	14.0882	20.2519	24.8239	20.3357	18.2243	18.9558	9.25913	3.35345
2.27384	-5.02385	22.0531	27.4839	27.8908	18.5983	31.2352	13.4569	14.778	21.3451	20.5316	17.21	28.3418	16.8142	12.1976	-0.2785
2.27717	2.1231	22.0862	30.9514	32.3678	19.4736	29.739	19.8096	13.5142	23.063	22.1878	26.4273	22.2684	14.7363	13.7029	-2.06785
2.2805	1.8639	20.4462	28.4457	31.5837	23.5364	28.5892	19.8521	12.8938	16.0701	27.2393	27.0672	16.1715	18.7268	11.4812	1.0912
2.28383	-1.0824	23.4695	26.7029	28.3774	22.9388	35.0322	18.6981	13.8293	21.9701	21.5303	25.3981	16.5015	15.224	11.4125	0.1458
2.28716	-7.2503	20.841	27.7512	29.6905	19.3175	30.3023	25.7555	18.0457	23.1152	23.1202	23.2456	16.7882	11.4389	8.41357	5.9239
2.2905	-7.0272	20.171	30.7983	30.1113	25.8111	28.1154	22.8073	14.0562	25.1435	19.4303	28.3311	18.2675	15.5374	2.85147	4.8089
2.29383	1.22125	18.4854	31.8368	28.136	27.1017	33.995	22.132	13.6709	20.427	30.3165	26.1227	14.1412	14.4153	7.46583	-1.05465
2.29716	-5.6837	17.4857	25.8591	24.0487	19.7106	23.2222	19.2573	11.6582	13.2294	34.7786	25.3938	14.5174	15.3766	4.40587	0.8336
2.43042	0.39865	20.6281	28.2812	28.2073	12.6029	23.1027	16.5791	14.8428	16.0329	22.6727	22.2157	8.55813	11.6179	7.3821	3.5027
2.43376	5.905	24.3985	25.2823	25.8328	18.7021	17.0702	12.1048	7.99265	16.2006	20.344	23.0341	6.2525	14.8516	7.6662	8.2478
2.43709	3.57585	19.9903	24.3711	28.2575	20.5895	31.1572	16.559	8.0296	16.0427	27.8981	17.3473	9.871	13.0841	6.55017	8.13125
2.44042	1.9023	20.8361	23.1133	30.7466	12.9611	26.6586	15.1799	6.3684	16.5276	36.8212	18.8314	16.9397	13.8568	5.4083	5.9277
2.44375	-4.15955	18.5654	22.0215	27.8241	15.063	28.8606	13.5419	7.14665	15.9552	34.0124	18.611	20.644	10.7614	3.9414	0.1053
2.44708	-5.4209	19.9338	26.0287	30.412	18.1413	23.5053	13.6207	17.6177	10.621	25.086	20.0332	16.0708	15.0486	8.75473	-4.17845
2.45041	5.0472	18.9506	27.3112	28.6275	16.0074	21.1451	18.9814	13.5236	13.7491	20.9994	21.3566	18.4636	20.3	6.6195	-4.28545
2.45375	0.67435	21.3541	24.3857	29.199	17.2383	20.8844	27.6733	11.4072	24.1527	20.5492	16.309	14.5648	13.1709	10.4573	3.77115
2.45708	-0.71065	22.3454	24.3272	27.9132	14.4872	20.9814	27.577	11.2718	18.1058	28.2938	16.5588	12.6953	9.31667	6.4885	9.05
2.46041	-10.7989	17.2904	19.0004	32.7567	19.3262	21.5211	30.1812	12.0386	16.0553	28.4291	17.0591	16.9401	8.13493	5.0002	6.8892
2.46374	-1.95795	18.3121	22.311	27.0503	19.0328	15.2739	21.2186	8.4756	13.09	27.8527	23.0648	15.1935	9.9468	9.15937	0.92115
2.46707	0.186	19.0415	30.9188	28.475	18.0599	25.8382	11.9076	12.4823	11.074	24.227	22.3069	17.1631	8.51567	11.1042	4.28375
2.4704	-6.19075	17.9855	34.4182	28.1081	21.6924	25.3956	18.6499	15.5758	10.8091	20.4842	25.2541	17.0116	4.2143	9.07313	2.6905
2.47373	0.05095	18.4834	24.0927	23.177	17.9221	22.2913	16.4943	15.4599	24.9866	21.9996	22.7785	12.7688	4.74387	5.58993	-2.3505
2.47707	0.8344	23.3714	32.2689	27.0016	18.9121	27.0671	14.2405	11.0043	22.6643	17.5639	18.9826	17.434	9.1559	4.62787	0.2698
2.4804	1.2051	21.1784	39.7305	27.5827	16.3382	24.7568	10.7291	12.0896	25.0386	19.6796	21.3867	12.3771	9.14453	5.57053	2.39575
2.48373	1.0778	20.8425	33.4441	25.4207	15.6536	17.3681	25.9272	8.9305	15.0041	12.5364	19.4238	14.8756	9.92897	4.80717	0.25535
2.48706	4.2493	20.0977	23.2191	23.8574	14.1988	24.3305	26.6568	11.0431	15.9168	19.8737	21.0384	15.1773	10.6378	4.02427	5.0966
2.49039	-0.4228	20.2492	16.0419	27.7083	20.8976	20.6541	12.6861	10.1113	18.509	24.4417	22.5204	13.4241	11.9843	-1.0705	1.46825
2.49372	0.86015	20.9284	23.0485	24.9652	22.8208	21.7884	14.5779	8.4655	16.1279	23.695	18.6995	12.8947	16.5978	12.279	-5.0721
2.49706	1.0441	18.9805	31.3384	20.8521	21.2803	23.0195	20.2911	5.05805	17.8242	28.5554	17.8946	12.6677	12.5158	8.6951	-5.99575
2.50039	0.3336	16.8078	27.6551	23.5741	16.7554	22.9547	17.8512	7.10635	14.8728	20.2467	13.4878	15.9408	15.301	12.765	-6.78015
2.50372	0.1547	17.971	18.9753	26.066	17.425	16.8834	22.9344	4.8473	17.1055	20.7177	15.4875	9.08367	11.2235	9.07733	-0.04125
2.50705	1.17705	16.4411	18.2529	26.9368	21.9031	17.7894	21.7297	12.2408	19.7023	29.1725	21.8252	12.405	8.4762	9.18323	-3.0107
2.51038	4.95785	16.3444	26.2293	29.9753	19.7516	23.2264	22.4337	11.7947	15.4355	20.9959	21.3205	14.3659	8.92743	2.09893	-6.27915
2.51371	5.44445	20.3202	26.7171	27.5551	16.6467	30.7089	18.8726	11.9801	11.9208	20.5418	19.3288	11.1564	12.6618	11.507	-2.84965
2.51705	-0.3511	19.5617	30.3426	28.6253	22.9362	30.2364	14.7239	9.2952	20.1326	31.0799	20.1188	6.147	7.2265	7.2774	5.6864
2.52038	2.49395	19.5973	27.842	24.7784	26.1709	20.1959	12.9675	7.89805	18.063	30.7586	17.8435	16.1751	14.8423	5.30603	4.1869
2.52371	9.75305	18.3281	17.6453	30.1431	22.6707	24.8984	19.2466	12.6809	16.2883	23.0268	15.6267	17.054	14.2742	6.4239	-1.4369
2.52704	2.6315	17.8496	24.1156	30.885	15.7422	28.0299	15.9691	11.9696	16.8474	26.2129	11.3684	11.694	15.6537	8.46033	-4.62405
2.53037	-0.25545	20.8251	26.3777	25.0471	19.9415	19.4208	17.4632	10.7253	18.6453	21.4674	15.252	11.7925	11.2166	3.78463	-2.037
2.5337	0.64485	20.0021	21.9373	26.7297	20.3085	21.1467	20.0684	10.9489	16.0748	22.748	13.5454	7.1869	12.0735	5.90337	6.28765
2.53704	-1.70085	17.047	33.4665	29.9925	18.4055	14.6751	14.2641	11.9412	17.6479	18.9575	13.2255	10.463	6.07497	4.30393	-1.73
2.54037	-5.5895	17.0974	30.3971	28.3279	15.7817	18.7195	23.4721	8.9506	15.4893	18.2147	20.2784	11.0207	6.04723	7.5923	-1.22365
2.5437	-4.00855	18.4833	27.0363	27.809	14.8918	20.5354	22.064	9.7151	19.8122	19.9599	20.6231	11.6189	8.14463	8.6766	-2.37325
2.54703	2.09565	18.8668	18.6788	33.552	14.1889	19.0031	13.8902	11.099	18.3224	22.234	12.7701	17.7748	11.1734	4.17147	-7.78265
2.55036	1.31675	19.0357	23.3956	20.792	15.6524	26.4759	17.6346	12.9981	17.3905	15.4289	22.3865	12.9081	8.99073	2.79813	-14.1831
2.55369	-4.47135	16.6047	25.0401	20.2635	8.89855	18.4438	20.8555	14.9554	18.2276	23.9078	22.3562	14.0812	5.05617	5.56087	-3.2518
2.55703	-1.41885	18.6992	25.3176	25.9211	17.6937	21.9543	10.8343	5.1197	13.5376	21.1418	20.3417	9.83343	12.9219	6.02053	-3.95305
2.56036	-6.3546	19.5956	23.6501	17.8396	20.6027	20.8483	14.9968	12.6737	18.6387	25.441	13.6927	15.3488	12.9426	3.7197	1.67485
2.56369	-0.0476	16.6845	26.4026	22.3349	19.3668	19.2019	12.1723	4.27865	11.2357	8.9878	24.0716	20.7115	1.63677	8.5649	-2.3758
2.56702	7.90255	16.6128	32.7468	21.1908	18.165	16.6089	17.9674	8.44285	12.4674	16.4737	22.5001	23.3803	7.71787	7.7206	-6.0093
2.57035	8.2609	14.1984	31.2488	22.4122	17.6941	13.7242	9.0222	12.0513	16.2167	23.0621	19.4901	16.7741	13.0653	5.7145	-0.89865
2.57368	6.3307	17.5878	29.2921	27.3964	17.3099	23.5362	14.403	8.9359	25.0141	31.7241	20.1939	19.2152	10.2045	2.85653	1.89475
2.57702	7.05485	19.3903	22.8409	25.8373	21.7718	19.1652	11.9188	6.16175	21.9756	28.1307	14.8812	16.0124	6.69877	-1.5642	-2.4082
2.58035	-0.4038	17.0381	24.7507	25.0732	29.6769	15.8584	14.29	11.0465	19.2012	16.4561	17.4755	18.8919	16.0153	2.6388	1.41005
2.58368	2.76085	17.1856	16.7504	28.3701	20.2479	13.63	17.7506	11.4016	16.5372	18.1691	24.1173	15.0204	12.1353	2.91863	1.40605
2.58701	-3.41325	16.7255	22.9344	24.8183	23.6357	29.9568	10.8609	3.69835	14.1213	26.5239	20.7328	14.6179	7.32333	2.97807	-5.78095
2.59034	-7.0058	19.1205	22.4009	35.4478	19.8355	24.132	18.5357	5.69395	17.6114	20.4238	15.2418	15.1585	6.0949	2.0716	-5.6846
2.59367	-7.8746	20.2563	28.3382	30.6437	17.6203	21.6907	11.8547	8.68405	17.1574	27.4188	16.397	18.1187	11.9546	6.1727	7.2932
2.59701	-4.10775	18.9237	21.4914	28.326	12.6424	17.3705	16.6954	1.29155	16.9527	19.638	16.9838	12.796	13.4414	13.2476	0.99525
2.60034	2.8831	16.6855	30.017	25.4717	12.4272	24.7676	16.6558	5.475	9.54183	17.4257	19.5859	12.835	5.47923	9.8859	-0.74675
2.60367	2.43395	18.1567	21.2776	26.5661	16.9325	22.7257	20.6095	12.909	15.1623	18.9219	28.8913	14.7702	7.29043	9.95357	-8.83275
2.607	27.459	20.1548	29.1039	24.0943	19.3516	21.1783	10.4273	4.64295	16.0551	21.8735	19.7203	18.1639	9.9279	10.4736	-0.5604
2.61033	15.8331	17.3306	25.013	30.615	8.93685	21.7625	11.791	7.67715	15.2104	22.1967	19.1615	10.2109	6.70347	7.13733	3.0497
2.61366	3.6212	16.8473	24.7418	28.0846	17.6218	21.7916	17.0227	8.9707	19.3594	26.5316	17.1349	8.40107	13.1883	5.32417	-3.12105
2.617	2.2237	17.2185	30.5666	27.3559	22.8833	22.4169	12.3286	11.8955	16.1694	11.5561	7.89535	13.5846	12.3184	8.8946	9.732
2.62033	-2.05735	19.2255	30.7417	26.8347	25.5742	31.9947	16.1572	10.1619	17.6967	18.5395	16.5871	11.0524	8.55707	9.35787	5.6485
2.62366	-0.76475	18.5382	22.368	22.1315	19.9165	32.1923	15.7692	10.2803	11.4383	22.7068	13.4707	15.4205	7.68287	8.08727	-2.73605
2.62699	-4.74465	14.3459	32.0487	23.1486	15.0769	32.5564	15.7108	6.05765	20.183	23.3709	16.2234	18.6908	4.9933	5.57857	-8.4648
2.63032	3.78055	18.445	28.3705	29.3773	18.1759	25.8716	18.1898	8.5126	21.3448	20.3514	23.8778	18.3414	10.0113	2.34163	-2.78205
2.63365	1.01185	13.8941	30.8016	27.5433	16.2795	22.0304	16.2126	7.56255	14.6115	14.57	15.1554	12.9142	12.0857	-7.48673	3.2235
2.63698	-4.594	15.6621	31.0309	24.9459	16.5695	21.1522	14.0564	9.24745	11.2213	22.1936	13.0461	13.8973	7.09987	1.70407	3.1729
2.64032	4.1091	15.5989	27.8519	20.6418	13.4898	19.5464	16.0168	10.529	10.8281	25.4634	16.7611	11.6177	11.4439	7.7352	-3.80585
2.64365	5.8156	15.6282	24.3348	18.3372	20.3317	17.5018	10.1507	11.4124	15.0101	16.6407	29.781	12.0919	8.33693	12.019	0.50015
2.64698	3.10975	18.9914	22.8019	30.7715	16.8657	14.4687	13.6879	10.6561	18.439	26.0132	18.7317	10.0927	11.5294	5.55143	-6.03365
2.65031	0.1988	15.4997	17.0802	26.2648	18.9299	8.7918	14.428	7.21185	23.9649	20.8992	16.4187	13.084	11.767	8.0404	3.1059
2.65364	-5.1912	17.5301	17.1788	22.4872	20.8416	11.9699	19.1029	12.4625	21.9389	19.687	12.0401	14.7101	11.3533	4.73027	-2.37615
2.65697	1.05905	20.7807	25.1326	21.3693	16.5595	13.2701	15.9064	13.0283	15.5718	21.8943	17.8843	9.7972	7.2499	2.84367	-4.13815
2.66031	0.6586	16.6375	30.0428	22.4542	13.9179	16.1348	23.1385	15.7927	22.2677	14.0858	23.3661	13.4657	10.0942	12.079	-5.97215
2.66364	2.02305	16.6884	24.2148	44.5382	22.1419	14.8001	22.9178	12.854	19.0828	25.522	14.586	15.1536	18.4614	6.99327	-3.41455
2.66697	-5.0167	17.1592	23.9571	38.0759	18.0044	21.6873	14.6257	13.953	12.4281	19.6436	4.511	17.9792	7.1649	5.36387	5.38735
2.6703	-1.03985	18.6976	25.7094	24.5362	10.007	22.561	8.444	19.7376	6.04233	19.4846	17.6807	17.3979	4.77983	7.448	-3.431
2.67363	-12.3465	17.0141	23.6099	25.9956	17.1855	21.7953	8.7077	8.0407	11.2278	21.4142	25.0208	12.4917	4.4787	5.53443	3.55855
2.67696	-3.42215	17.572	18.7492	27.7258	27.426	21.6651	18.3629	6.89005	16.3182	22.5074	23.6989	7.3768	8.43593	6.24013	9.4291
2.6803	-5.4713	17.4398	14.7364	22.8562	30.2026	17.7708	9.9375	5.5953	12.1319	20.7974	15.0934	10.1559	13.5914	14.9199	-3.92995
2.68363	-11.8521	16.2758	27.305	30.4771	19.0996	29.8265	9.49965	6.6444	10.976	24.1843	19.3339	19.3321	11.3596	13.4635	5.07625
2.68696	-6.07825	13.7343	28.7553	26.736	14.8352	21.7024	5.76035	5.07115	14.6757	20.7796	30.3891	18.4926	13.3175	8.0298	-2.1492
2.69029	2.6786	20.7162	24.6477	25.064	16.1594	24.1083	11.8104	10.4938	10.174	19.7731	26.6615	14.0646	6.21487	14.0994	-4.73025
2.69362	-1.49165	11.5384	25.7456	24.21	18.3932	20.7604	15.5682	6.4714	13.6792	24.652	24.6781	16.9508	15.2138	10.4899	3.69245
2.69695	-3.3768	11.9862	22.6969	25.7277	14.3587	23.3516	5.18975	10.6729	13.8488	18.3694	14.7979	11.9571	20.3936	2.07647	1.5369
2.70029	3.8398	14.8995	25.2591	19.8522	20.1979	19.1815	3.64995	7.9368	12.8209	18.4653	14.3978	18.8292	10.6823	6.73713	4.1543
2.70362	4.9458	13.4474	36.6599	30.1172	18.3241	15.6751	4.38585	12.9748	12.6607	19.3309	12.2125	15.1922	9.55733	0.7106	0.0513
2.70695	7.69175	15.0164	30.23	26.6495	15.2496	18.1416	8.5142	8.75885	5.66557	24.5198	10.0997	50.106	8.15633	9.2492	-2.3642
2.71028	9.2517	15.0645	20.6638	31.9707	22.889	13.2137	12.5475	7.0517	10.692	18.0709	20.269	54.0461	17.5373	11.0081	-2.0631
2.71361	6.02515	14.613	28.9201	22.8841	17.1885	15.6318	12.9474	5.64125	3.0772	19.0458	12.0291	10.7264	10.9102	11.7103	-0.08615
2.71694	9.88965	14.8864	35.0463	23.9856	17.8388	9.50425	13.6279	4.94365	0.1663	28.0873	15.5452	12.0438	6.43443	12.8275	-5.65175
2.72028	0.9208	18.9099	18.8276	27.3519	20.7896	16.0409	8.6449	12.6386	11.1867	25.2853	19.0881	18.5511	13.1957	9.59227	-2.4396
2.72361	-4.0295	12.902	11.6334	26.7108	15.6853	19.1059	4.8595	16.8756	13.7023	16.756	26.7916	9.32013	10.1059	18.5886	7.5495
2.72694	-4.56615	11.5228	26.3698	29.898	18.7616	24.7958	16.7423	14.3876	21.2055	16.588	18.8613	12.4319	9.3366	18.8766	3.5253
2.85021	7.5499	15.8221	21.3908	20.2244	13.333	12.7985	12.6323	3.4386	5.039	20.5492	11.8922	3.9237	1.38227	3.89963	-4.7066
2.85354	6.68345	23.0531	15.3983	18.1054	17.6319	4.76095	22.3626	12.2501	7.45833	25.9774	23.4556	8.1604	-1.98937	12.0303	1.47275
2.85687	-1.0137	15.5677	21.0119	10.6545	22.2928	10.8747	5.68115	10.0084	6.694	10.365	14.5521	14.6569	0.6571	6.70287	0.25475
2.8602	2.5734	13.115	14.8715	7.6445	10.5391	13.2628	6.7827	19.416	4.46233	15.9902	11.8198	18.6136	-2.06543	8.53873	0.83855
2.86354	-6.13595	15.3314	11.9687	11.6284	14.0209	6.0523	14.9401	6.07655	7.44267	15.5216	7.9545	12.6899	7.77567	7.08447	-0.39205
2.86687	-5.3027	15.6792	17.6602	15.8639	24.5962	4.48805	11.905	8.3713	9.93967	23.4081	18.1797	20.2464	1.843	2.06377	4.7198
2.8702	14.4719	12.2587	15.6544	24.1085	24.3323	4.291	15.9908	10.0714	-4.28903	14.9745	6.3543	8.2544	0.69433	4.12367	3.67285
2.87353	6.75145	14.0063	14.1146	18.3243	25.09	4.87705	9.5169	3.79465	13.3059	27.7735	20.2037	1.6143	8.45153	10.7906	1.94135
2.87686	1.233	13.5294	10.6905	18.5776	19.925	18.1459	9.1807	10.6117	18.7647	19.4116	12.3599	-2.00653	6.16443	4.31903	-7.5027
2.88019	1.46725	12.6345	15.4872	14.6913	18.155	23.7748	15.9153	14.7124	9.186	12.0733	0.39905	7.55503	6.192	5.16493	9.0016
2.88353	-3.3556	12.5482	18.864	12.3979	16.5313	15.5016	10.5629	5.6014	7.42227	15.2969	1.69125	1.95967	11.0527	1.68267	1.53345
2.88686	7.18165	13.3763	20.1979	18.8516	22.3864	13.6142	19.1947	7.31005	9.68483	14.1129	6.45825	-4.05693	5.7406	3.87157	3.76675
2.89019	-1.9779	13.7647	13.0405	22.1264	15.0065	9.8727	8.51095	10.8007	-0.97443	18.5053	16.2849	-1.6567	6.9359	6.29007	-0.1983
2.89352	-1.8622	11.3955	11.0743	25.3529	18.7543	14.3361	4.5354	16.7861	8.9728	17.7659	11.7756	5.91613	5.89767	8.65327	6.43405
2.89685	-2.50685	9.77302	18.2697	21.7805	14.3721	9.4412	13.729	18.5151	9.35577	22.2171	6.748	-2.08343	10.8851	10.8197	-4.23045
2.90018	4.691	8.29876	24.9782	24.0706	15.2041	10.9227	17.0673	13.3952	9.54867	11.661	16.833	2.8023	4.76597	0.0032	-5.48745
2.90352	-0.53485	8.87322	22.6103	16.4017	19.9572	16.6821	11.7741	10.5024	4.79967	18.8041	15.5933	6.79007	6.63667	4.62027	-3.8927
2.90685	-2.10365	10.6952	21.508	18.3891	25.7472	12.2841	12.9728	10.7351	6.32867	16.2779	12.2077	2.6116	9.76933	9.7254	-7.5892
2.91018	12.4463	8.50453	12.8704	17.6976	23.5041	17.5627	8.041	7.62325	-1.21767	7.1725	10.7626	1.897	2.98667	7.3052	-6.8272
2.91351	0.1432	10.8237	26.3951	17.8192	8.08445	19.2523	10.088	15.7479	-1.18767	11.2839	11.0024	2.3192	5.56277	-0.09743	3.9019
2.91684	0.38385	14.0041	23.8357	21.2393	23.2653	20.3017	20.4739	2.6078	6.493	17.7291	13.0577	3.20797	8.4729	5.774	4.59695
2.92017	-2.20885	12.608	15.5986	21.4906	16.1322	22.4563	16.0874	5.84415	3.16567	10.4003	20.6862	6.78797	12.194	6.02537	3.3136
2.92351	-2.41235	20.306	10.4803	14.5765	17.5481	20.4882	9.9479	5.49975	7.92767	23.3513	23.0755	4.84523	10.992	2.3013	1.95155
2.92684	1.47295	29.9132	9.41265	16.0847	17.3267	25.4231	2.6766	14.323	14.0747	9.89435	11.8593	2.95503	-0.23407	4.79193	5.92065
2.93017	-2.46965	41.6761	18.4379	10.3149	13.8451	14.0844	11.4581	8.8351	11.9747	13.4008	9.89145	4.6955	0.6219	7.46847	-5.30375
2.9335	-5.39435	38.8928	15.011	21.0781	15.1447	4.5951	13.0589	7.21375	14.704	19.5632	15.005	3.90257	4.4917	10.347	-2.15535
2.93683	8.1381	22.7405	19.3327	8.77557	23.5515	8.84245	18.7019	6.2517	3.52607	7.7397	22.0833	-1.5862	1.73493	7.2069	-4.2872
2.94016	1.65305	10.282	26.5246	23.9481	24.5629	12.4538	1.40595	9.9701	-3.10333	18.7297	7.2013	3.99333	0.11837	8.5982	2.48625
2.94349	5.01215	12.6943	25.3177	22.458	19.7953	12.5049	3.20365	1.02725	6.50967	17.7056	5.08395	3.24967	10.0617	1.20577	-1.7335
2.94683	2.0388	7.49755	18.8956	21.0632	14.8802	19.4279	18.1452	4.31395	10.9483	10.3585	10.5892	0.64203	11.1202	-5.5267	-11.0015
2.95016	5.81075	9.55698	18.552	27.171	14.5813	7.50495	13.774	4.9532	7.59833	15.0102	-0.72455	1.4146	-0.77057	-3.6107	-2.78295
2.95349	0.9852	13.2455	16.3167	23.6979	13.373	6.4881	17.0021	2.6346	6.68733	20.8595	21.6407	6.84927	5.6716	5.4445	-4.18575
2.95682	3.6292	9.64698	13.4223	28.9868	15.1158	5.5314	21.9545	-0.65455	3.06733	16.6136	16.9738	-7.34447	10.8198	4.10803	3.3802
2.96015	6.9161	9.62772	16.6497	22.1309	20.5108	10.9262	19.182	2.4281	3.57833	7.4618	6.84395	8.26043	1.4685	-2.90443	2.2367
2.96348	3.9917	13.5865	22.7349	22.084	21.1067	13.1502	13.844	5.67245	8.23837	20.6636	8.7238	8.1624	-6.0158	-5.6448	-2.81915
2.96682	-2.8618	9.04246	20.0512	17.4287	20.3308	22.9782	9.8179	7.14155	5.739	15.9009	6.11125	6.8991	2.17533	11.7616	10.3704

[truncated: 7 more sheets: FigureS4a, FigureS4b, FigureS5, FigureS6, FigureS7a, FigureS7b, FigureS8]
